# Supplementary material for: LptD depletion disrupts morphological homeostasis and upregulates carbohydrate metabolism in Escherichia coli
Source: FEMS Microbes. 2023 Aug 10;4:xtad013. doi: 10.1093/femsmc/xtad013 (PMC10495129; doi:10.1093/femsmc/xtad013)
Supplement: xtad013_Supplemental_Files [file xtad013_supplemental_files.zip]

Archive with 4 entries (4 files):
- Supplementary Table 2.csv
- Supplementary_Data_-_FEMSMC-2022-028_reviews_and_author_response.docx
- Supplementary_figures_final.docx
- Supplementary Table 1.csv
