# Supplementary material for: LptD depletion disrupts morphological homeostasis and upregulates carbohydrate metabolism in Escherichia coli
Source: FEMS Microbes. 2023 Aug 10;4:xtad013. doi: 10.1093/femsmc/xtad013 (PMC10495129; doi:10.1093/femsmc/xtad013)
Supplement: xtad013_Supplemental_Files [file xtad013_supplemental_files.zip › Supplementary Table 2.csv]

Gene	log2FoldChange_0.1mM vs NoAgent	padj_0.1mM vs NoAgent	log2FoldChange_0.4�g/mL CST vs NoAgent	padj_0.4�g/mL CST vs NoAgent	log2FoldChange_0.6�g/mL CST vs NoAgent	padj_0.6�g/mL CST vs NoAgent	log2FoldChange_0.1mM IPTG+0.4�g/mL CST vs NoAgent	padj_0.1mM IPTG+0.4�g/mL CST vs NoAgent	log2FoldChange_0.1mM IPTG+0.6�g/mL CST vs NoAgent	padj_0.1mM IPTG+0.6�g/mL CST vs NoAgent
BW25113_RS00280	-3.515459368	0	-0.068710354	0.602008605	0.003009124	0.976053818	-3.288366385	7.57E-230	-3.137516014	3.98E-240
BW25113_RS00275	-2.524997035	2.61E-192	-0.109390576	0.329860483	-0.207725598	0.237142073	-2.258459717	1.32E-92	-2.157023739	5.08E-71
BW25113_RS04745	-3.7849214	3.55E-190	0.303359695	0.006617892	0.618849196	0.029816681	-3.062127697	5.26E-52	-2.610086132	3.84E-53
BW25113_RS11925	-1.646896251	2.10E-163	0.30404488	0.010702801	0.377210134	0.073192324	-1.246645215	1.05E-71	-1.270131667	4.89E-48
BW25113_RS11930	-2.060294643	9.50E-162	0.20620556	0.053610815	0.093367528	0.640750037	-1.738799496	2.06E-88	-1.728746273	2.19E-51
BW25113_RS11940	-2.309153005	1.26E-158	0.287130648	0.000508749	0.140437005	0.287939447	-1.831252846	3.57E-108	-1.991190459	3.95E-76
BW25113_RS00270	-2.516700845	7.69E-139	0.111131377	0.385668486	-0.087561097	0.682171475	-2.111457959	4.79E-91	-2.103348741	4.93E-80
BW25113_RS11935	-2.1242952	1.27E-135	0.287847571	0.004213464	0.067198673	0.668661979	-1.897067492	2.74E-88	-1.959124325	2.27E-56
BW25113_RS11890	-1.622278681	1.45E-104	-0.243800373	0.153825045	0.185725139	0.549432889	-1.131458246	6.21E-26	-1.103330405	1.77E-31
BW25113_RS11895	-1.503045169	7.14E-63	-0.207265265	0.057042999	0.179749547	0.513387995	-1.071245864	1.52E-21	-0.843791319	5.67E-23
BW25113_RS13580	1.426591196	7.97E-63	-0.646494055	1.61E-05	-0.573531261	4.11E-05	0.758187881	1.55E-12	0.671345186	1.26E-10
BW25113_RS00265	-1.148325968	1.85E-56	-0.060618136	0.573901782	0.123759885	0.308195983	-1.330043215	3.17E-41	-1.532629943	4.12E-47
BW25113_RS11900	-1.472650009	4.94E-53	-0.043944343	0.80821854	0.338144532	0.198389574	-0.864034743	6.02E-15	-0.697568555	4.53E-14
BW25113_RS11915	-1.816586744	3.62E-48	0.288489966	0.097708066	0.515059734	0.025247694	-1.128354106	2.35E-14	-1.191977919	2.81E-14
BW25113_RS11910	-1.695012507	2.09E-45	0.047934776	0.769998145	0.295433483	0.197832046	-1.297399103	2.74E-25	-1.107441956	7.83E-18
BW25113_RS11905	-1.882456595	4.03E-45	0.098798741	0.538116681	0.451140078	0.10076127	-1.337535419	6.30E-24	-1.19842599	1.22E-21
BW25113_RS04750	-1.970158853	1.88E-41	0.320727441	0.037472005	0.890820591	9.65E-05	-1.661237975	5.82E-25	-1.381530108	1.56E-21
BW25113_RS08055	2.066392149	2.85E-37	-1.088509066	0.00127255	-1.141845742	0.000180653	3.209538874	3.29E-70	3.138459681	2.88E-67
BW25113_RS13045	-0.891652012	2.85E-37	-0.306510733	0.05292661	-0.44860876	6.85E-08	-1.145008415	1.67E-37	-1.441077162	8.16E-30
BW25113_RS11920	-1.584955163	9.69E-33	0.314140036	0.061720825	0.590773063	0.006441967	-0.903500304	4.27E-11	-0.951325443	1.63E-13
BW25113_RS13050	-0.985493121	2.53E-32	-0.284044759	0.006594611	-0.455800672	1.64E-05	-1.040774598	2.29E-23	-1.406706268	1.91E-20
BW25113_RS00260	-1.059531242	2.76E-32	0.148752664	0.122684821	0.375633671	0.020954467	-1.08140339	4.95E-17	-1.407962841	7.96E-48
BW25113_RS10275	1.864595083	1.26E-31	-1.634467058	1.11E-17	-2.572792467	7.90E-42	-0.034395683	0.850238665	-0.314793041	0.025656099
BW25113_RS15785	-0.801140743	8.99E-29	-0.339742951	0.19171967	-1.501094202	2.59E-06	-1.779175802	1.97E-97	-1.969109944	5.76E-86
BW25113_RS13575	1.130975503	1.17E-27	-0.242894257	0.087684787	0.000213972	0.999389653	1.163709985	1.55E-27	0.996602525	9.04E-17
BW25113_RS18220	0.988259999	6.42E-23	-1.350386946	6.14E-05	-3.156150472	8.48E-70	-0.951314217	2.98E-07	-2.031546424	2.96E-12
BW25113_RS05235	1.66251001	6.61E-22	-0.748012435	0.00963549	-0.92146826	0.001835217	0.78939407	3.31E-05	0.701605411	0.000182206
BW25113_RS04555	1.114822085	2.29E-21	0.757303982	3.63E-09	1.408340253	1.40E-14	2.147886279	2.22E-80	1.868091839	1.63E-91
BW25113_RS16625	1.09211823	2.29E-21	-0.306669481	0.046740793	-0.285591221	0.038695145	0.954730602	4.13E-13	0.647325786	4.77E-06
BW25113_RS18450	-0.855653394	2.77E-21	-0.09049405	0.659638994	-0.001842416	0.998556761	-1.006095968	8.09E-20	-0.923585474	2.50E-08
BW25113_RS08470	1.582225201	6.91E-21	-1.518173559	5.09E-13	-2.456612845	1.97E-21	0.789860361	6.51E-06	0.062146499	0.836559107
BW25113_RS09525	-1.849195209	2.65E-20	-0.298730756	0.289625793	-0.570244859	0.008412224	-2.373206336	1.32E-27	-2.567420211	4.43E-23
BW25113_RS22785	1.430642677	6.67E-19	-0.582517222	0.005761569	-0.855354811	8.41E-05	2.223155505	5.55E-32	3.004376757	4.57E-25
BW25113_RS06710	1.492518424	8.83E-19	0.212471768	0.428172583	1.260834148	1.36E-12	3.989008458	2.01E-87	4.31288339	3.29E-59
BW25113_RS06220	1.174595798	1.34E-18	-1.403597794	2.49E-08	-2.79242301	2.80E-22	-0.458805819	0.009534237	-0.756973451	7.10E-05
BW25113_RS22035	-0.752773409	2.02E-18	1.088321362	1.88E-17	0.474064964	0.256901888	-1.571012492	1.04E-33	-2.069725101	4.29E-34
BW25113_RS10210	1.654573851	2.05E-18	-2.091170845	7.22E-22	-3.268434966	2.56E-27	0.004421587	0.982964194	-0.118082826	0.521627298
BW25113_RS11140	1.640037192	3.17E-18	-1.524632186	4.45E-07	-2.061543707	1.78E-14	0.222437343	0.320786173	-0.151439361	0.509712953
BW25113_RS14925	-1.71800924	3.27E-18	-0.356736357	0.264432712	-2.359570566	1.29E-21	-2.772601077	1.34E-36	-2.690227251	5.45E-34
BW25113_RS06855	-0.959873742	6.71E-18	0.09658384	0.577473688	-1.007949431	3.73E-09	-2.273423545	7.04E-50	-2.576403563	1.07E-255
BW25113_RS01215	-1.099620124	1.64E-17	-0.761089278	2.79E-05	-1.380641018	4.43E-38	-0.60102321	5.63E-06	-0.12701856	0.690752236
BW25113_RS16620	0.627960383	2.76E-17	-0.733474002	3.61E-09	-0.917725688	9.93E-30	0.025677629	0.812923355	-0.249217732	0.000836826
BW25113_RS23130	0.886675507	3.11E-17	-0.169400847	0.37279402	-0.213413719	0.234124664	0.340851502	0.010343218	0.457434068	2.39E-05
BW25113_RS09015	1.149155011	3.65E-17	-0.573556631	0.000399371	-1.232816255	4.98E-07	0.613921229	0.000179785	0.052560906	0.828878267
BW25113_RS04490	1.202150666	7.30E-17	-0.978211937	9.37E-08	-1.865858921	8.10E-20	0.180378328	0.31497915	0.46838313	0.014155698
BW25113_RS05590	-1.435675016	1.55E-16	0.472148748	1.29E-05	0.119415415	0.543714316	-2.871821249	2.79E-17	-4.126287267	2.70E-29
BW25113_RS08415	1.267374437	1.62E-16	-0.013948447	0.934429248	1.004618724	4.20E-12	2.64300338	1.21E-136	2.464957577	3.08E-121
BW25113_RS10940	1.223745939	2.04E-16	-1.530558433	9.02E-15	-2.885599128	7.26E-38	0.415559215	0.005187163	-0.016830624	0.921706702
BW25113_RS04230	0.832476362	2.15E-16	0.720706144	1.83E-09	1.436709999	2.47E-26	2.234384639	8.15E-87	2.117786892	1.30E-96
BW25113_RS12850	1.240068682	2.30E-16	-1.456889642	4.39E-10	-3.002900995	1.83E-58	0.241516969	0.107449628	0.381704147	0.065174558
BW25113_RS10190	-1.274239287	4.01E-16	0.363355497	0.012751296	0.178198962	0.277287072	-2.09180638	3.16E-12	-2.17405149	2.32E-51
BW25113_RS22445	-0.926389169	7.30E-16	0.803762908	5.97E-17	0.932745405	5.43E-11	-0.86790888	4.90E-07	-1.568228024	6.96E-13
BW25113_RS07230	0.918447342	8.30E-16	0.041790668	0.857667644	0.098141143	0.42749056	0.361554821	0.00115861	0.080292748	0.633200957
BW25113_RS01220	-1.129557288	1.12E-15	-0.269605121	0.256588795	-0.582151446	0.000999592	-0.460543168	0.101626664	0.643214158	0.059188645
BW25113_RS13870	1.327442546	2.49E-15	-1.551301416	4.48E-17	-2.909409761	1.84E-36	-0.072433147	0.737398942	-0.32755896	0.109894052
BW25113_RS22830	0.699178833	2.78E-15	-0.003683093	0.981148122	-0.267132325	0.014414723	0.255658071	0.006543929	0.339249116	0.02020027
BW25113_RS19175	-0.674311655	4.10E-15	-0.363084415	0.017668499	-1.337247122	5.42E-08	-2.041365817	6.73E-29	-2.56039059	2.86E-46
BW25113_RS05230	1.96211869	5.49E-15	-1.621462506	0.000970975	-2.520519882	4.03E-06	0.991117633	0.00027478	0.734103143	0.019279641
BW25113_RS09120	1.335103052	6.23E-15	1.887168611	1.17E-28	3.268975544	3.33E-69	6.567749158	2.21E-145	7.053133907	2.62E-296
BW25113_RS08420	0.982263883	7.85E-15	-0.755916813	0.00033208	-0.182832304	0.291013522	2.08740479	5.23E-51	1.690058297	7.47E-117
BW25113_RS16110	0.722196009	1.81E-14	-1.262631002	1.86E-07	-2.586714691	7.82E-71	-0.328730894	0.007436225	-0.779180664	8.01E-07
BW25113_RS18865	-0.651057908	1.93E-14	0.046966466	0.873255376	0.644446398	1.45E-06	-0.710486855	4.99E-12	-0.614794068	2.19E-09
BW25113_RS13875	1.194786769	2.04E-14	-1.320477942	9.67E-11	-2.497674931	7.13E-37	0.055520256	0.711054205	-0.068465095	0.636280117
BW25113_RS19220	1.581342081	3.49E-14	0.130114995	0.710652352	0.455205515	0.097059539	0.935938001	6.12E-05	0.941207013	0.000176686
BW25113_RS04370	1.027267681	6.84E-14	0.807499677	0.026143521	2.022632074	3.45E-33	1.426387294	3.68E-17	1.633428327	3.22E-18
BW25113_RS10165	-1.489570293	8.78E-14	0.5959098	1.14E-08	0.253449354	0.063872016	-2.724408081	1.01E-17	-4.354566089	2.00E-39
BW25113_RS02390	-0.643649109	9.08E-14	-0.138288867	0.259695749	-0.027156567	0.881289813	0.427848766	3.92E-06	0.325232215	1.25E-05
BW25113_RS13140	-0.69921588	9.33E-14	-0.413182314	0.000836206	-0.486396775	4.48E-05	-0.644121714	9.22E-06	-0.769520415	3.39E-14
BW25113_RS09910	-0.718101126	2.00E-13	0.052921435	0.868280624	0.290809476	0.032395126	-2.043072167	2.06E-16	-2.945271047	1.37E-26
BW25113_RS12660	-1.533799473	2.16E-13	-0.603299151	0.006727153	-0.233304956	0.261452571	-1.720340184	1.95E-15	-1.553038949	9.35E-10
BW25113_RS18240	0.934174439	2.21E-13	-0.254138595	0.167219163	-0.625233388	2.53E-05	0.215241246	0.121332851	0.2480304	0.092215383
BW25113_RS14715	-0.662037753	2.23E-13	-0.120013954	0.543719294	-0.375780731	0.039302739	-1.320158587	2.81E-34	-1.733087351	3.57E-33
BW25113_RS10175	-1.522414522	2.43E-13	0.242623433	0.09073642	-0.121800314	0.432857719	-2.75795239	1.63E-15	-4.11360077	5.90E-100
BW25113_RS21165	-0.952612372	2.52E-13	-1.66790639	2.71E-16	-1.936499359	7.58E-28	-2.739514615	3.12E-35	-1.939522114	5.49E-06
BW25113_RS12845	1.15981296	5.55E-13	-1.25924	8.01E-09	-3.080390679	4.05E-49	-0.161470223	0.302039978	-0.256041197	0.144292201
BW25113_RS07770	1.387619422	8.14E-13	-1.927595615	6.92E-21	-2.458514696	9.79E-34	0.452970991	0.017876739	0.623931012	0.004961786
BW25113_RS21050	0.57978472	1.12E-12	-0.076173382	0.811473336	-0.433801791	0.011408456	0.052561451	0.773148023	-0.244213363	0.011245881
BW25113_RS17710	-0.709360447	1.59E-12	-0.498027685	1.77E-11	-0.862996646	2.68E-26	-1.963262033	2.22E-80	-2.402753149	1.07E-13
BW25113_RS11345	-1.294318438	2.00E-12	0.224662512	0.243120691	0.099556682	0.625643051	-0.215949432	0.235938038	0.062242649	0.690752236
BW25113_RS05585	-1.138450631	3.29E-12	0.98529373	3.38E-19	0.857593421	1.06E-08	-2.024108537	3.43E-14	-3.151616622	5.37E-56
BW25113_RS08610	0.658639845	5.94E-12	-0.350016329	0.007894511	-0.45141083	0.000566102	0.575613936	1.21E-07	0.706107676	8.88E-08
BW25113_RS05625	-1.251580471	1.25E-11	0.449242251	0.006975179	-0.035844868	0.825904217	-2.459727952	1.60E-11	-3.701445037	1.18E-22
BW25113_RS07690	1.353197247	1.49E-11	-1.11172643	0.004749554	-1.889770594	2.31E-07	0.143172315	0.616625543	-0.128221923	0.609017769
BW25113_RS14710	-0.500608837	1.76E-11	0.173039182	0.027775772	0.103993771	0.515917464	-0.622716526	1.08E-08	-0.99723794	1.88E-22
BW25113_RS00995	0.747512667	1.89E-11	-0.464106318	0.267947561	-0.51787759	0.020536899	0.057812506	0.785867596	0.75551458	0.005439932
BW25113_RS19095	-0.674151428	1.96E-11	-0.298622717	0.121806992	-0.044664382	0.714935837	-0.154151883	0.118601769	-0.192369465	0.104297959
BW25113_RS00050	-0.51341219	2.54E-11	0.206773392	0.059312141	0.202452116	0.087648897	-0.480795976	6.19E-09	-0.479881886	1.03E-08
BW25113_RS14935	-1.469860151	2.54E-11	-0.427395301	0.152637715	-2.708682345	2.18E-39	-2.707792024	3.49E-32	-3.159211016	4.98E-60
BW25113_RS15260	0.39030921	4.73E-11	0.829285555	0.000113718	1.23607475	1.03E-20	0.652514373	9.46E-12	0.609179912	7.25E-18
BW25113_RS13540	0.717965604	4.74E-11	-0.532419018	9.82E-06	-0.477430404	0.001439033	2.188183095	2.42E-62	1.509506179	1.91E-12
BW25113_RS10075	-1.324184318	6.23E-11	1.058830376	5.16E-11	0.017679046	0.952122078	-3.535852121	1.48E-22	-4.833863125	1.29E-128
BW25113_RS15790	-0.545350984	6.23E-11	0.188419013	0.139551971	-0.039041549	0.887903217	-0.815176163	6.08E-18	-1.092700087	6.41E-16
BW25113_RS06185	0.936422077	6.38E-11	-1.194828711	2.97E-13	-3.000171823	2.66E-56	-0.920788557	3.23E-14	-1.310453709	1.14E-17
BW25113_RS09965	-1.311543418	6.38E-11	0.966777376	6.36E-10	0.454166511	0.005828419	-1.972577244	1.58E-11	-2.767960476	9.93E-62
BW25113_RS07775	1.209695561	6.57E-11	-1.304807729	1.97E-10	-2.052767094	2.24E-18	0.961873076	1.75E-07	0.9283355	1.28E-05
BW25113_RS10860	1.479971154	1.01E-10	-2.300458504	1.41E-14	-3.627842269	4.73E-35	-1.090483543	7.65E-06	-1.493130858	3.06E-07
BW25113_RS10080	-1.438439528	1.08E-10	0.65595123	0.000146446	-0.650725354	0.00921058	-3.717648998	6.99E-15	-5.134597245	3.69E-65
BW25113_RS08780	0.950400248	1.42E-10	-1.01726111	1.11E-09	-1.487502654	2.32E-27	-0.690492693	2.25E-07	-0.428229177	0.00632163
BW25113_RS14930	-1.22106959	1.57E-10	-0.385952959	0.197671567	-1.499292215	2.20E-12	-1.802979353	9.85E-22	-1.841135902	6.74E-23
BW25113_RS05080	0.845573098	1.91E-10	-0.217681362	0.582576721	-3.199756694	3.26E-26	-1.850497849	0.00013895	-4.450595588	1.67E-38
BW25113_RS11885	-1.496013307	2.12E-10	-0.418250774	0.161202017	-0.160631082	0.596883631	-1.082560087	3.34E-05	-0.817956136	0.000454417
BW25113_RS02845	0.811693143	3.14E-10	1.114263881	7.78E-05	2.5853424	6.32E-70	0.667365993	6.75E-06	-0.121241713	0.664277345
BW25113_RS07685	1.196901174	3.94E-10	-1.108352376	0.000257722	-1.508628393	6.30E-07	0.284674961	0.274040367	0.167550265	0.517389513
BW25113_RS14950	-1.137163361	4.14E-10	-0.302741096	0.554525104	-0.722233973	0.077780227	-1.911952021	5.59E-28	-2.20501476	6.64E-19
BW25113_RS00090	0.693939725	4.19E-10	-0.750221306	2.95E-06	-1.014396324	2.30E-07	0.695449332	1.23E-10	0.55039749	2.90E-06
BW25113_RS07695	1.046918434	4.33E-10	-1.549487881	3.25E-07	-2.404018295	1.95E-10	0.091189725	0.753867602	-0.361309373	0.110375133
BW25113_RS02855	0.900396822	5.39E-10	1.391482351	2.14E-05	2.835536113	3.38E-65	-0.079849732	0.706684605	-0.827422811	0.012872515
BW25113_RS10150	-1.350661496	5.43E-10	0.582391419	5.94E-06	0.138535699	0.408726422	-2.554313437	8.43E-14	-3.707336337	7.61E-29
BW25113_RS18445	0.817670709	5.74E-10	-1.480994727	2.11E-25	-3.676935163	3.44E-27	-0.185848375	0.230235733	-0.648230898	0.000929666
BW25113_RS16180	-0.520185264	5.85E-10	-0.431652828	0.075880467	-0.967535562	0.000173727	-4.181664477	4.10E-12	-6.383373236	4.67E-28
BW25113_RS05615	-1.268221554	6.76E-10	0.903917073	1.46E-19	0.602239936	8.07E-06	-2.126926091	1.90E-05	-3.625173785	3.09E-29
BW25113_RS14700	-0.633674673	9.90E-10	-0.042173141	0.784125408	0.105337808	0.685902197	0.036832542	0.764171927	-0.233940899	0.006046157
BW25113_RS04795	0.820959873	9.97E-10	-0.494116814	0.005093954	-0.975675647	1.26E-08	0.981510913	3.81E-12	1.138472035	3.72E-16
BW25113_RS05580	-1.28029095	9.97E-10	0.438231644	1.29E-06	-0.072893311	0.827651166	-3.110011767	1.42E-27	-4.149292695	5.05E-45
BW25113_RS01675	0.697166089	1.14E-09	-0.435081427	0.033311224	-2.016762015	2.82E-32	-0.433150909	0.003776643	-0.684046161	8.85E-06
BW25113_RS05620	-1.212310902	1.14E-09	0.601478104	1.58E-09	0.077767668	0.674943951	-2.392062493	1.14E-06	-3.792158358	7.48E-36
BW25113_RS15595	0.919258639	1.26E-09	-0.195287368	0.408579881	-0.225473083	0.466249092	2.317301625	3.76E-27	2.96341617	3.69E-37
BW25113_RS13345	0.741395098	1.50E-09	-0.022082745	0.923063337	0.348915952	0.133387591	1.065321953	2.09E-13	0.55230945	2.50E-05
BW25113_RS20845	-0.642012068	1.61E-09	0.018718064	0.913355267	0.115284291	0.508800014	-0.956211918	3.06E-33	-0.984642156	1.14E-54
BW25113_RS10140	-1.380654702	1.82E-09	0.700121457	5.28E-12	0.332255199	0.012935706	-2.446309134	9.16E-13	-4.013208031	1.66E-32
BW25113_RS18225	0.64392538	1.82E-09	-1.396993916	7.27E-08	-3.577574478	1.08E-60	-1.655132229	7.28E-15	-2.922794614	5.15E-27
BW25113_RS21340	-1.245481028	2.29E-09	0.82929755	3.76E-06	-0.250564423	0.356953737	-3.039205177	1.79E-55	-3.237407187	4.34E-141
BW25113_RS10060	-1.268043908	2.45E-09	0.582179651	6.27E-07	0.21544381	0.130568121	-2.656950255	1.53E-16	-4.016747435	6.94E-31
BW25113_RS14965	-1.105246363	2.53E-09	-0.350696459	0.316472418	-1.612776064	1.73E-10	-2.157833527	1.80E-27	-2.365941811	1.07E-42
BW25113_RS10155	-1.325030452	2.76E-09	0.599957911	8.79E-09	0.269547801	0.157474183	-2.485202656	6.14E-16	-3.769971997	9.51E-37
BW25113_RS04085	0.586744678	3.73E-09	0.021795397	0.898767368	-0.526617283	0.001524944	-0.044075946	0.749423023	-0.735033415	8.42E-05
BW25113_RS19100	-0.623280415	4.04E-09	-0.212928846	0.215132044	-0.181818442	0.171665935	-0.04611148	0.738680428	-0.235446975	0.148281312
BW25113_RS06470	0.676315142	4.46E-09	-1.16826576	1.85E-08	-1.216243293	5.54E-09	0.261681023	0.029099659	-0.402490678	0.271819098
BW25113_RS13660	-0.590089573	4.49E-09	-0.018717976	0.900443015	-0.362319141	0.0071166	-0.43340574	1.12E-05	-0.63259917	8.29E-10
BW25113_RS05595	-1.366715848	4.67E-09	0.517131764	5.08E-05	0.127609139	0.504704774	-2.826402396	1.04E-17	-4.216971768	9.26E-26
BW25113_RS10135	-1.190275713	7.38E-09	0.740303278	4.67E-12	0.618034849	1.01E-06	-2.269113913	1.74E-11	-3.691153791	9.71E-27
BW25113_RS11840	0.687075409	7.41E-09	-1.630791293	6.99E-15	-3.878300378	2.59E-124	-0.655401247	2.01E-05	-1.242869792	1.56E-14
BW25113_RS12655	-0.773221559	7.48E-09	0.451767583	0.003279633	0.268226958	0.154777338	-1.356122851	2.32E-15	-1.91905417	5.85E-25
BW25113_RS19400	0.669682891	7.69E-09	1.080364567	9.59E-17	1.7547473	1.29E-14	1.613089175	6.13E-34	1.392322048	7.08E-27
BW25113_RS02920	0.936885124	8.12E-09	0.983718725	0.00514928	-0.015395257	0.973801616	-0.789336474	0.002841347	-1.418205307	1.58E-11
BW25113_RS12895	0.797943622	8.92E-09	-0.24081432	0.229706035	-0.142462024	0.436861828	0.126625846	0.438876592	-0.089767557	0.543897184
BW25113_RS10145	-1.372351781	9.57E-09	0.699219993	1.29E-21	0.238472534	0.146181391	-2.523833109	4.59E-13	-3.853206206	7.51E-28
BW25113_RS11770	0.785856881	9.90E-09	-0.918692892	5.34E-05	-1.152234435	1.36E-08	0.279509777	0.208781442	-0.220086795	0.171305437
BW25113_RS09920	0.610231355	1.15E-08	-1.157678996	3.63E-09	-2.595117828	2.84E-64	0.256491752	0.073048836	-0.011851962	0.915095251
BW25113_RS21060	-0.677389124	1.15E-08	-0.835223861	1.29E-07	-0.551029152	0.000656412	-1.212095617	6.60E-12	-2.009042827	3.56E-05
BW25113_RS07355	0.626104142	1.20E-08	-0.022727692	0.880137428	-0.187438926	0.132430121	0.19601114	0.085901114	0.165984552	0.098766105
BW25113_RS04110	-0.622277817	1.41E-08	-0.913452896	8.43E-14	-1.455517828	1.89E-38	-0.784620103	5.88E-07	-1.120629024	3.74E-08
BW25113_RS16880	-0.68751024	1.46E-08	-0.193707358	0.308647995	0.50075301	0.013517054	0.172099239	0.216474788	-0.030375379	0.85812581
BW25113_RS15870	-1.14522206	1.48E-08	0.027716995	0.931073696	-0.528985623	0.105187471	-0.130906906	0.584479823	0.058754247	0.810448739
BW25113_RS07460	-1.00817428	1.93E-08	0.417662523	0.035862595	-0.734420837	0.005601267	-1.549501994	1.31E-33	-0.781804066	0.044884386
BW25113_RS13880	1.032041332	1.98E-08	-0.986752705	0.001027485	-1.504311833	2.37E-08	1.691796452	8.35E-32	1.786292921	5.54E-09
BW25113_RS08815	0.583227661	2.29E-08	-1.201173794	2.66E-06	-1.996340159	2.11E-39	-0.570260431	2.50E-06	-1.142125184	3.93E-17
BW25113_RS22790	1.062614506	2.32E-08	-0.899203939	2.09E-05	-1.709561693	5.04E-10	1.62873995	9.09E-16	2.596605325	1.23E-10
BW25113_RS04520	0.718982309	2.36E-08	-1.236164996	9.99E-09	-3.161639544	2.56E-74	-0.172347642	0.2336048	-0.586875953	0.000668408
BW25113_RS18245	0.992133484	2.36E-08	-0.12461588	0.673254965	-0.552149073	0.032822745	0.498261137	0.031261087	0.570254848	0.002498682
BW25113_RS09850	-1.105254294	2.43E-08	0.712647016	2.46E-17	0.626336386	1.56E-06	-1.949497614	1.55E-14	-2.634590942	1.64E-125
BW25113_RS06735	-0.49665851	2.47E-08	0.975042926	1.56E-08	1.60201263	1.98E-36	0.59267337	5.81E-10	0.568309471	3.32E-09
BW25113_RS08695	0.731870604	2.47E-08	-0.82311224	0.000568007	-1.261423215	2.75E-13	-1.109600823	1.36E-10	-1.879477211	5.11E-32
BW25113_RS09925	0.661343995	2.49E-08	-1.24545702	1.22E-05	-2.483585046	1.54E-32	0.057726658	0.662231065	-0.118244156	0.257943038
BW25113_RS12620	-0.92699326	2.83E-08	0.000270304	0.998903891	-1.135330508	0.001551462	-1.147029838	1.33E-08	-0.74508839	4.09E-05
BW25113_RS09895	-1.189573244	2.98E-08	0.221784474	0.225411853	-0.973607376	1.49E-09	-3.177541442	1.41E-09	-4.736738418	2.68E-28
BW25113_RS03010	0.734674176	3.13E-08	-1.312265365	2.98E-09	-2.739450592	4.03E-49	-0.552321753	0.000150849	-0.308978764	0.048074077
BW25113_RS06035	0.627646525	3.15E-08	0.113379261	0.461666669	0.236818695	0.089357251	0.397540691	0.000112865	0.47965302	0.007144981
BW25113_RS05545	0.846840236	3.23E-08	-0.962688877	3.91E-09	-1.285415611	2.58E-08	-0.117792285	0.535253798	-0.394673805	0.022856839
BW25113_RS12730	-0.287800538	3.61E-08	-0.165724784	0.011976798	0.065138304	0.535787896	-0.378479115	4.71E-09	-0.322285966	5.32E-07
BW25113_RS01265	-0.77776479	3.76E-08	0.919601399	7.37E-09	-0.425574427	0.233401263	-1.398216503	2.12E-19	-1.250563211	3.12E-15
BW25113_RS12855	0.721979739	3.76E-08	-0.918482906	3.64E-07	-1.514467627	5.52E-12	0.653141931	1.83E-05	0.842564838	3.52E-06
BW25113_RS16940	1.548135916	3.76E-08	-0.55965262	0.139780278	-0.384120044	0.266844857	2.954547748	1.26E-41	2.020329389	4.82E-14
BW25113_RS21045	-0.492526652	3.83E-08	0.311172783	0.002252443	0.49940788	3.89E-06	-0.370010913	0.000922164	-0.677528765	8.71E-15
BW25113_RS15735	-0.440059715	3.97E-08	0.005880078	0.961647297	-0.546872975	3.98E-06	-1.252127505	1.54E-21	-1.81219974	7.56E-55
BW25113_RS15280	0.485784823	4.00E-08	0.25070946	0.260405487	0.501046746	0.015156279	-0.082772359	0.441783663	0.407661907	0.027411061
BW25113_RS02510	0.916852939	4.14E-08	-1.680165851	2.43E-06	-4.168446242	1.83E-87	-1.626921341	2.81E-12	-3.028271137	8.08E-30
BW25113_RS00430	0.464118654	4.54E-08	-0.05793408	0.679980283	0.178297019	0.212959914	0.837630577	1.06E-18	0.668017057	7.00E-13
BW25113_RS22655	0.919056661	4.69E-08	0.747743858	0.000273134	-0.176033196	0.502388473	-0.410518333	0.001273573	-0.627811658	9.12E-05
BW25113_RS12735	-0.457110207	5.12E-08	-0.124140046	0.286107847	-0.045400438	0.798162244	-0.613983514	5.70E-12	-0.816678137	5.01E-12
BW25113_RS09060	0.557714699	6.52E-08	-0.764459589	1.55E-08	-1.337725543	2.75E-19	1.779275244	6.08E-34	2.058801993	2.61E-49
BW25113_RS10180	-1.258187789	6.52E-08	0.651449064	3.61E-10	0.367512261	0.00492751	-2.376223094	6.84E-16	-3.46560562	1.15E-31
BW25113_RS18290	-0.740021045	6.52E-08	-0.002017655	0.991834561	-0.1887479	0.370612613	-1.289939641	1.01E-07	-2.225701543	2.70E-29
BW25113_RS22825	0.620661538	6.59E-08	-0.432311029	0.00537734	-0.513770077	1.56E-06	0.173178663	0.103809848	-0.130814721	0.652886585
BW25113_RS00425	0.403644809	6.65E-08	-0.35459591	0.000130612	0.031658078	0.833553379	0.669450081	3.48E-14	0.529567111	1.23E-13
BW25113_RS18285	-0.513224988	7.11E-08	-0.212750777	0.122571604	-0.449756223	0.000100786	-0.496861377	8.52E-06	-0.6543447	2.96E-06
BW25113_RS13145	-0.497144808	8.19E-08	-0.311940039	0.001626103	-0.560717444	2.64E-08	-0.973543641	1.17E-28	-1.17225502	5.13E-29
BW25113_RS04550	0.805685206	9.19E-08	0.484950534	4.83E-09	1.026198834	9.67E-07	1.589604638	3.71E-24	1.232999279	5.88E-25
BW25113_RS19350	-0.653664072	9.82E-08	0.431741248	0.029027609	1.255411756	3.80E-24	-0.037959076	0.87515437	0.452356054	0.002462405
BW25113_RS22180	0.641114733	1.17E-07	-0.155918556	0.373498628	-0.300991478	0.014130426	0.150378685	0.218327207	0.04624884	0.652143388
BW25113_RS21625	-0.335030782	1.22E-07	-0.132557603	0.101385563	0.059549795	0.742242215	-0.27950296	0.00131258	-0.41403663	2.09E-10
BW25113_RS12510	-0.520671353	1.60E-07	0.565590812	1.69E-06	0.128301883	0.281612455	-1.211433576	3.01E-31	-1.686092447	3.69E-15
BW25113_RS20995	-0.421874049	1.60E-07	0.580272879	2.91E-08	0.894520533	4.14E-10	-0.271093744	0.000962234	-0.281661523	0.010665801
BW25113_RS10390	0.682670706	1.69E-07	-0.593724039	0.001790518	-1.289950049	0.000130585	-0.291876644	0.00659059	0.072394776	0.565661229
BW25113_RS12465	0.871658739	1.79E-07	-0.014660664	0.953654148	0.59214127	0.003716376	1.453214035	1.46E-28	1.414901029	4.94E-19
BW25113_RS19090	-0.776249929	1.96E-07	0.35191249	0.067404892	0.132218575	0.344628886	-1.06897599	1.13E-16	-1.285048141	4.88E-22
BW25113_RS05875	0.404429841	2.18E-07	-0.183322936	0.102449524	0.149739319	0.541656246	0.719157758	7.79E-09	0.346301981	5.37E-05
BW25113_RS19045	-0.92777256	2.50E-07	0.367702723	0.043397762	-0.576485046	0.03693023	-1.766194906	1.27E-22	-1.576075595	1.43E-14
BW25113_RS13900	0.81304174	2.67E-07	-0.229434178	0.319331136	-0.451799795	0.082617555	1.617456961	3.66E-18	2.101223367	8.67E-21
BW25113_RS04195	0.69926526	2.69E-07	-0.285171984	0.127976156	0.159977484	0.494197046	1.108184205	1.18E-10	1.33664318	7.62E-24
BW25113_RS10790	-0.518350133	2.69E-07	-0.436021245	0.018804965	-1.144938103	1.87E-09	-1.101188782	6.00E-23	-1.250702287	1.69E-41
BW25113_RS06675	0.728586678	2.84E-07	-0.555976151	0.004658873	-0.9840574	4.75E-13	-0.285187576	0.014966582	-0.083817486	0.548398737
BW25113_RS09900	-1.174796617	3.21E-07	0.342998471	0.035964817	-0.768125331	1.90E-06	-3.393438188	6.04E-10	-4.749673439	6.00E-27
BW25113_RS09855	-1.082090896	3.24E-07	0.855440317	1.06E-16	0.331591224	0.018725381	-2.074045046	2.06E-12	-3.122607827	2.32E-25
BW25113_RS05630	-1.425239699	3.70E-07	0.335459582	0.004852637	-0.117480047	0.616392747	-2.650869316	7.24E-21	-3.796043339	1.29E-44
BW25113_RS10425	0.563595848	3.82E-07	-0.026228979	0.873255376	-0.076906566	0.621260867	0.204005094	0.060530511	0.243959527	0.015953225
BW25113_RS08210	-1.350537891	4.06E-07	0.039876371	0.870589923	-1.30381264	1.55E-15	-3.18561956	9.69E-23	-4.230609568	3.45E-90
BW25113_RS22645	-0.367517295	4.48E-07	0.104991959	0.513915522	-0.086841275	0.797615133	-1.504336947	8.75E-29	-2.116479597	6.74E-29
BW25113_RS05600	-1.272727484	4.63E-07	0.648827428	3.01E-09	0.307680131	0.073470069	-2.685551999	1.26E-13	-4.011963832	1.52E-18
BW25113_RS10160	-1.164222574	4.84E-07	0.949599297	6.30E-23	0.657477127	4.55E-06	-2.236456781	1.53E-14	-3.403202306	2.44E-28
BW25113_RS10195	-1.269071636	5.00E-07	0.446237877	0.002585281	0.437502585	0.004458138	-1.739131884	4.41E-16	-1.837953789	5.96E-35
BW25113_RS10170	-1.231999492	5.25E-07	0.592383054	4.41E-07	0.394585839	0.003308804	-2.413071757	8.23E-13	-3.568673175	1.43E-33
BW25113_RS07490	0.596456822	5.46E-07	-0.405133032	0.018780966	-0.921971847	3.91E-05	-0.732404989	3.43E-05	-0.955470442	1.71E-11
BW25113_RS09395	0.675389815	5.97E-07	-1.515396158	1.56E-15	-3.667521072	1.48E-105	-0.556533132	0.001948492	-1.266859325	6.17E-18
BW25113_RS09890	-1.089709083	5.97E-07	0.323474528	0.058051206	-1.063396583	2.22E-08	-3.210327372	2.60E-08	-4.874132258	1.05E-25
BW25113_RS17340	-0.427921343	5.97E-07	-0.092632141	0.668484888	-0.549200717	1.31E-06	-0.743792297	1.58E-09	-1.03250949	2.23E-18
BW25113_RS14875	0.593357615	6.12E-07	-0.086948827	0.62802948	-0.161063519	0.261261629	0.183730862	0.133622618	0.175934343	0.135403674
BW25113_RS16155	-0.823834564	6.39E-07	-1.167368661	4.72E-05	-2.959619834	6.21E-41	-4.984654626	1.65E-08	-7.81535505	5.19E-23
BW25113_RS11810	0.612616386	6.82E-07	0.919736917	5.58E-06	1.427207453	5.82E-14	1.306393111	1.04E-16	0.810838842	0.000265833
BW25113_RS01000	0.660057663	7.83E-07	-0.055425274	0.817083043	0.401702204	0.030062126	0.245980512	0.29335167	1.325277975	6.94E-08
BW25113_RS14955	-1.17068286	7.87E-07	-0.227210284	0.700831828	-1.070843374	0.018157475	-2.530154563	1.88E-24	-2.661476129	1.96E-16
BW25113_RS10055	-1.037576151	7.99E-07	0.806326656	3.11E-11	0.499002934	0.014497852	-2.452919658	5.83E-15	-3.63617989	1.85E-29
BW25113_RS06310	-0.421125903	8.14E-07	-0.078341302	0.558368858	0.020408194	0.955805128	-0.013920911	0.908327708	-0.246643245	0.006856173
BW25113_RS01840	0.5886009	8.18E-07	0.580136764	0.000273134	0.972406416	2.44E-12	0.841084782	1.34E-08	1.304917861	7.01E-22
BW25113_RS05055	0.691733809	9.72E-07	-0.413278779	0.327480596	-3.675257108	1.54E-25	-2.265100673	1.29E-10	-5.287000511	3.41E-23
BW25113_RS05075	0.659894866	1.06E-06	-0.250359167	0.565985439	-3.239081394	4.68E-26	-2.093252125	5.78E-09	-4.661603526	3.59E-42
BW25113_RS04125	0.644042344	1.14E-06	-0.458316827	0.009710139	-0.791814865	0.006486312	0.90716848	6.12E-09	0.426141564	0.065413174
BW25113_RS22665	2.412177595	1.19E-06	1.55565941	3.93E-05	-0.02684754	0.960444538	-1.838878495	0.000393999	-2.292277809	1.24E-07
BW25113_RS20170	-0.636313456	1.31E-06	-0.749376124	6.75E-05	-1.439219242	8.98E-14	-1.651937107	8.71E-20	-2.130143159	3.16E-30
BW25113_RS00255	-0.467243258	1.41E-06	0.201411802	0.124713876	0.212712511	0.131905575	-0.34298053	0.001792459	-0.481905246	1.63E-07
BW25113_RS03735	-0.777520081	1.46E-06	-0.282815101	0.109958722	-0.161207398	0.682302859	-0.826458217	2.75E-06	0.34497717	0.477346144
BW25113_RS00400	-0.488317747	1.47E-06	-0.687043788	8.15E-08	-1.072915642	1.47E-22	-1.152355843	6.71E-17	-1.849993057	9.53E-13
BW25113_RS07755	0.469232261	1.59E-06	0.610120878	1.79E-05	0.780633854	0.004828688	1.308413684	2.90E-19	1.003759078	3.67E-16
BW25113_RS03275	-0.719401715	1.73E-06	0.158594714	0.382315194	0.947038534	5.08E-12	0.633659398	3.83E-07	0.549236686	1.26E-05
BW25113_RS17690	-0.390669227	1.85E-06	0.22744652	0.049363885	-0.377270048	0.000242689	-0.130539203	0.46266548	-0.739049769	2.85E-10
BW25113_RS03005	0.624151207	1.87E-06	-1.180464948	5.50E-05	-2.291964583	2.33E-17	-0.206442997	0.187417608	-0.155776898	0.435602669
BW25113_RS02385	-0.325104266	1.96E-06	0.076248593	0.538927163	0.348608023	0.069060477	0.874967115	2.32E-28	0.80156201	3.14E-25
BW25113_RS03425	0.475031683	2.19E-06	-0.495497674	0.00123211	-0.332923135	0.009521513	0.942238288	3.76E-13	0.454776839	0.002385552
BW25113_RS09540	-0.567138358	2.37E-06	-0.349531844	0.008781161	-0.142056074	0.389036869	-0.443073254	1.49E-05	-0.651190033	3.34E-12
BW25113_RS10185	-1.167506342	2.40E-06	0.374931364	0.002302871	0.063841562	0.786672132	-2.198690965	3.41E-17	-2.836444897	2.48E-67
BW25113_RS05605	-1.0659212	2.61E-06	0.874155943	1.46E-19	0.535949864	0.001950695	-2.24540725	7.35E-11	-3.600626728	7.48E-22
BW25113_RS14970	-1.206115561	2.73E-06	-0.212005705	0.576074598	-2.072127663	1.80E-19	-2.569717127	9.91E-29	-3.25006455	1.08E-57
BW25113_RS15820	0.803144481	2.94E-06	-0.026015757	0.948703388	-0.66162532	0.017726577	-0.204761019	0.304067278	-0.516662527	0.000438558
BW25113_RS12515	-0.486330798	3.11E-06	0.34020556	0.031392929	-0.084290998	0.662809399	-1.258527758	5.79E-17	-2.091305288	5.30E-13
BW25113_RS06930	0.428414221	3.12E-06	-0.110483334	0.31187933	-0.020419012	0.841536732	-0.116765901	0.231279086	-0.379993911	0.003252658
BW25113_RS20570	-0.434997436	3.18E-06	0.057212834	0.750572127	0.202978725	0.269400867	-0.246402538	0.040569816	-0.570114191	1.77E-06
BW25113_RS04240	-0.712733981	3.27E-06	-0.560761503	0.099667245	-1.13001334	6.52E-26	-1.447306696	3.13E-21	-0.990049626	8.19E-07
BW25113_RS04115	-0.447467762	3.40E-06	-0.897658056	1.64E-12	-1.32244048	3.48E-07	-0.746767317	4.22E-07	-1.247610303	1.52E-08
BW25113_RS03905	0.569657523	3.41E-06	-0.720179853	2.22E-05	-1.296760463	2.89E-11	2.112746524	1.83E-37	2.789345299	1.35E-35
BW25113_RS20985	-0.342542332	3.46E-06	0.46278103	0.002255922	0.359323798	0.007737649	-0.19417599	0.065729633	-0.345140132	2.28E-06
BW25113_RS04355	0.474990608	4.03E-06	-0.483376373	9.31E-05	-0.612222571	1.94E-06	0.4445009	0.000297819	0.170484714	0.097372523
BW25113_RS13220	0.567100967	4.07E-06	-0.810384637	1.02E-09	-1.17022537	7.04E-16	-0.783849964	1.63E-06	-1.336334072	6.54E-08
BW25113_RS09520	-0.465058909	4.14E-06	-0.549851064	7.33E-05	-1.186355355	3.30E-26	-1.790955918	4.77E-43	-2.30912675	4.03E-13
BW25113_RS11220	-0.711274443	4.41E-06	0.160325076	0.482252293	-0.513952653	0.067165569	-1.273450342	1.55E-13	-1.06863089	4.48E-10
BW25113_RS15690	-0.505752551	4.44E-06	-0.806537482	1.11E-09	-2.274828765	6.45E-54	-0.864643102	2.15E-09	-1.347154599	1.62E-18
BW25113_RS22580	-0.486632586	4.49E-06	-2.350423749	1.20E-32	-2.894189425	5.78E-90	-2.844105071	6.54E-125	-3.455174691	4.89E-25
BW25113_RS17005	-0.421651659	4.60E-06	-0.774928549	1.89E-05	-1.082823552	2.28E-07	-0.417841904	0.000239109	-0.685294166	1.24E-10
BW25113_RS05090	0.515188376	4.61E-06	-0.391563185	0.337877918	-3.193064074	5.04E-27	-2.087953318	3.16E-09	-4.067133328	8.24E-72
BW25113_RS09870	-0.902246554	4.69E-06	0.456913179	0.014050028	-0.698356329	0.004591007	-2.775752475	5.61E-13	-4.019910699	1.01E-21
BW25113_RS05575	-1.055634333	4.81E-06	0.607123713	5.68E-07	-0.14417258	0.552614861	-2.580218287	3.24E-22	-3.40325399	6.31E-58
BW25113_RS21090	0.655835151	4.94E-06	-0.272711616	0.226692736	-0.12066734	0.697400788	0.385684891	0.016632917	0.82704944	0.000322033
BW25113_RS14765	-0.501063097	5.19E-06	-0.599068405	0.006272098	-0.625093115	0.006052915	-0.786811308	3.81E-10	-0.859336255	5.36E-10
BW25113_RS21895	0.604930154	5.24E-06	-0.78607411	4.52E-06	-1.447994433	3.08E-16	-0.211067862	0.123315667	-0.611896143	0.000227985
BW25113_RS08825	0.568934881	5.42E-06	-0.621503263	0.093251295	-1.365072803	5.68E-07	-0.431648999	0.000785787	-0.491296026	0.000142311
BW25113_RS11945	-0.455217381	5.54E-06	0.219004117	0.082056119	0.112277496	0.43840278	-0.911207978	1.38E-14	-1.258574176	2.63E-07
BW25113_RS19395	0.687623437	5.54E-06	1.202599677	1.15E-35	1.872972184	3.23E-12	1.768516262	3.17E-103	1.490248246	7.94E-33
BW25113_RS22820	0.579656442	5.65E-06	-0.039440793	0.887368336	-0.076211122	0.664107584	0.570781499	1.10E-06	-0.157404285	0.527675601
BW25113_RS11215	-0.830834185	6.28E-06	1.660662804	1.42E-08	0.06291898	0.916091456	-1.791364546	5.43E-18	-1.470560474	1.94E-11
BW25113_RS14940	-0.924268876	6.30E-06	-0.73474119	0.003820096	-1.540554355	7.65E-10	-1.52128826	3.18E-12	-1.635126404	1.37E-14
BW25113_RS10890	1.02646476	7.04E-06	-0.651777498	0.128998938	-0.545648247	0.216446035	0.805327496	0.000448084	0.391499505	0.104354907
BW25113_RS22660	2.205198139	7.04E-06	1.469573543	0.012058428	-0.342863516	0.670167677	-1.097110255	0.174790064	0.341735589	0.514113682
BW25113_RS22925	-0.381287121	7.04E-06	-0.294073831	0.018065199	-0.043530017	0.651784033	-0.928575639	5.71E-21	-1.29454204	2.94E-14
BW25113_RS04100	0.79568136	7.13E-06	-1.036234761	8.92E-07	-2.021843048	8.64E-18	0.659475963	5.43E-05	0.687805922	0.00022137
BW25113_RS08655	-0.461435346	7.27E-06	0.593170821	0.002085622	0.495071121	0.005703753	0.184768281	0.108878274	0.097984026	0.562029417
BW25113_RS07480	1.150702962	7.27E-06	-0.974921282	0.00092937	-1.362950668	9.56E-08	-0.760085781	0.00222351	-1.574881182	2.22E-11
BW25113_RS09625	0.528583369	8.41E-06	-1.561069384	1.66E-18	-3.208076215	5.47E-43	-1.739720278	1.64E-12	-2.501460877	3.34E-29
BW25113_RS04590	-0.503309659	8.56E-06	0.212465518	0.332323753	0.877707252	8.32E-13	-0.479038822	0.000335091	-0.645279962	2.20E-07
BW25113_RS01970	-0.389660099	9.42E-06	-0.262875455	0.014454098	-0.389064108	2.59E-05	-0.740781902	4.07E-14	-1.000280659	7.10E-26
BW25113_RS07345	0.627717228	9.42E-06	-0.028661159	0.902909525	-0.10306082	0.618961542	0.384022869	0.011162595	-0.057070723	0.715957568
BW25113_RS00410	0.385901499	9.55E-06	-0.210967525	0.051456023	0.136926569	0.292061031	0.848414572	6.30E-24	0.814450548	3.48E-26
BW25113_RS08200	0.816257159	9.65E-06	0.001111724	0.997082848	-0.297756004	0.161513316	0.325281638	0.162246857	0.202293376	0.299567303
BW25113_RS13225	0.68543461	1.02E-05	-0.475325816	0.028913326	-0.595906662	0.00139727	-0.519586357	0.0079075	-0.921712537	0.000862605
BW25113_RS22575	-0.484816172	1.05E-05	-2.705355626	1.58E-18	-3.141458311	2.10E-95	-3.45831308	5.38E-130	-3.874708897	4.85E-91
BW25113_RS07700	0.962784054	1.07E-05	-1.512155956	6.10E-07	-2.518262249	8.32E-26	0.063708204	0.798014148	-0.461265506	0.048561912
BW25113_RS05880	0.512743145	1.08E-05	0.089237768	0.635284793	0.476851237	0.005100282	0.937628813	2.32E-12	0.537576107	1.32E-05
BW25113_RS17395	-0.35773577	1.13E-05	-0.421787816	6.27E-05	-0.660648982	0.00026354	-0.807582656	9.16E-13	-1.358143075	4.94E-12
BW25113_RS16885	-0.529775192	1.17E-05	-0.031276168	0.870589923	0.706257379	0.003534444	0.460123293	0.001682504	0.207904243	0.216007469
BW25113_RS22030	0.993513515	1.20E-05	2.476712249	2.11E-26	3.783572844	8.43E-59	4.78987171	1.44E-178	4.198880133	3.11E-215
BW25113_RS22815	2.087262387	1.23E-05	0.496843784	0.572534027	-0.356450676	0.722845027	1.197016298	0.034550234	1.167771664	0.029050079
BW25113_RS22835	0.456890681	1.23E-05	0.128263864	0.432124922	0.186711298	0.283202602	-0.050259281	0.785867596	-0.087660431	0.568120015
BW25113_RS04655	0.637751914	1.23E-05	-0.50525104	0.008600395	-2.186647279	9.38E-41	-0.483186796	0.007407148	-1.020232749	9.07E-07
BW25113_RS20760	-0.410884611	1.28E-05	-0.212074532	0.065747265	0.154145534	0.518668604	-0.00723712	0.948957384	-0.168858807	0.184575482
BW25113_RS09310	-0.477668268	1.37E-05	0.187361701	0.258890117	-0.460340457	0.00287389	-0.091717729	0.486823429	-0.299931555	0.018225622
BW25113_RS08590	0.493222253	1.39E-05	0.527274456	9.88E-07	0.980820848	5.21E-12	1.35443657	4.37E-29	1.250369716	1.53E-41
BW25113_RS08050	0.748823816	1.39E-05	0.238014124	0.490419275	1.884589076	1.62E-18	3.173409758	9.96E-86	3.320685085	7.21E-67
BW25113_RS16790	0.802383709	1.40E-05	-1.381548421	2.53E-07	-2.963566875	3.23E-18	-0.584597735	0.003628583	-0.40731828	0.072675147
BW25113_RS11815	0.486337347	1.42E-05	1.004369209	8.33E-08	1.410020301	2.52E-31	0.835325546	1.40E-06	0.206987478	0.427727183
BW25113_RS08805	0.747003002	1.47E-05	-1.833477403	1.45E-09	-3.359220793	3.75E-67	-1.637379632	3.90E-31	-0.088279883	0.887140184
BW25113_RS09875	-1.086509244	1.48E-05	0.251010494	0.167373443	-1.264512253	4.11E-10	-3.512512107	1.35E-23	-4.901423264	1.78E-34
BW25113_RS14975	-0.889197952	1.48E-05	-0.12079763	0.7293304	-1.419981985	8.85E-06	-1.318271954	1.03E-11	-1.752486465	7.49E-21
BW25113_RS22650	0.699408899	1.48E-05	0.514969941	0.000993215	0.044521987	0.872077315	-0.192419522	0.212951678	-0.461674323	0.001838803
BW25113_RS04130	0.585798937	1.60E-05	-0.240835923	0.290636004	-0.56095628	0.046915591	0.944145057	1.71E-06	0.469159661	0.043827521
BW25113_RS11950	-0.370509345	1.67E-05	0.266006001	0.007818205	0.070950885	0.47426196	-0.782520888	9.34E-15	-1.13673294	2.33E-09
BW25113_RS09880	-0.990244092	1.70E-05	0.333519725	0.078959753	-1.085971473	5.97E-07	-3.571274833	1.02E-09	-5.19000991	9.85E-45
BW25113_RS07455	-0.906024081	1.71E-05	0.624633165	1.09E-07	-0.444699773	0.043745259	-1.885496198	1.41E-46	-1.151723984	1.34E-06
BW25113_RS04220	0.781685412	1.77E-05	-0.918755601	0.008866724	-2.974625054	2.21E-37	-1.072383786	1.66E-11	-1.879851632	5.02E-17
BW25113_RS18215	0.470063829	1.80E-05	-0.489562551	0.234790394	-3.164198503	1.37E-77	-1.823596472	2.13E-12	-3.229330858	2.26E-85
BW25113_RS18280	-0.464312066	1.82E-05	-0.050523776	0.761254441	-0.179356897	0.242579028	-0.536110594	4.36E-08	-0.670148886	7.03E-11
BW25113_RS13420	-0.404611796	2.05E-05	-0.991344637	4.30E-08	-1.765351259	4.83E-25	-1.048998097	9.01E-32	-1.126418015	1.01E-34
BW25113_RS14265	0.539937094	2.27E-05	-0.236704618	0.10663214	-0.454428119	4.46E-05	0.945327223	1.37E-11	1.12476434	1.70E-08
BW25113_RS18270	-1.085154623	2.28E-05	1.478484292	3.86E-12	0.905631896	0.009183228	-3.153136302	3.63E-09	-4.249986466	3.79E-45
BW25113_RS11150	0.521751959	2.29E-05	-0.577026355	0.000399133	-0.675232813	2.95E-05	-0.260483362	0.106487483	-0.531259032	0.001770397
BW25113_RS00725	0.364039735	2.35E-05	-0.269389515	0.084860854	0.48116368	0.04910757	0.635074687	9.38E-12	0.632213124	7.64E-12
BW25113_RS19405	0.452735191	2.36E-05	1.069710153	1.12E-19	1.598572489	2.96E-11	1.479996599	8.52E-39	1.234595004	1.44E-20
BW25113_RS15825	1.099828858	2.41E-05	-1.290083383	7.35E-07	-2.794221491	1.96E-24	-0.807267172	0.000274011	-1.936606046	4.51E-06
BW25113_RS13020	-0.431654839	2.49E-05	0.973929295	0.000206886	1.491021235	2.70E-07	-0.264828254	0.021207951	-0.405219956	0.000173956
BW25113_RS04480	0.516188994	2.52E-05	-0.619972545	0.00023067	-1.741084042	5.35E-25	-0.493648919	4.73E-05	-0.304089676	0.10143731
BW25113_RS00930	0.523349371	2.53E-05	-0.704784027	7.60E-06	-1.182551861	2.08E-19	-0.087252842	0.48445595	-0.18487188	0.095989249
BW25113_RS19480	-0.640997249	2.62E-05	0.48700621	0.01482126	0.702810402	0.00111473	-1.40747963	6.76E-10	-1.941148282	2.45E-28
BW25113_RS21680	-0.305394523	2.67E-05	0.134480954	0.360228297	-0.099220057	0.630261187	0.088709379	0.36424324	-0.206702155	0.032937957
BW25113_RS06305	-0.343686425	2.68E-05	-0.276401372	0.020492576	-0.245803286	0.451737202	-0.187763845	0.073835733	-0.51004356	2.95E-07
BW25113_RS16070	-0.491009174	2.68E-05	-0.308480115	0.106126793	-0.227708249	0.080958833	-0.628700788	2.37E-07	-0.627114159	1.14E-09
BW25113_RS19920	-0.446303954	2.71E-05	0.391130803	0.005836416	0.602922624	4.06E-07	-0.279779601	0.001469497	-0.616102327	0.000240558
BW25113_RS21145	-0.718832311	2.79E-05	-2.147401779	2.08E-28	-2.837622926	5.36E-35	-3.727965726	5.67E-53	-2.94401148	0.004641736
BW25113_RS18755	-0.625623	2.89E-05	0.913566523	0.000133619	1.434423435	5.39E-19	0.16233585	0.334101538	-0.194089859	0.266531241
BW25113_RS00415	0.485658383	3.14E-05	-0.471022859	0.001827091	0.017415983	0.936979978	0.8099783	3.00E-13	0.66422834	6.43E-09
BW25113_RS04065	0.571508513	3.26E-05	0.915757105	2.41E-06	-0.108313078	0.720165835	0.167021742	0.519083471	-0.292236892	0.271819098
BW25113_RS15675	-0.631890831	3.27E-05	-1.298909344	4.17E-07	-1.393078256	5.09E-14	-1.591291728	1.04E-22	-1.193390859	3.25E-13
BW25113_RS09330	0.744824337	3.30E-05	-1.592032527	7.06E-18	-3.996738602	1.70E-62	-1.074088927	5.05E-11	-1.443491109	1.68E-19
BW25113_RS15680	0.653108085	3.44E-05	-0.070855359	0.825309533	-0.037385784	0.885285796	0.787928808	2.24E-05	1.30525723	2.35E-11
BW25113_RS07340	0.671869816	3.71E-05	-0.188114777	0.371281042	-0.169486458	0.429591481	0.258125368	0.114501649	0.06256201	0.73070082
BW25113_RS10070	-1.033775612	3.74E-05	1.14893322	3.03E-14	0.364111252	0.156174004	-2.837857769	7.35E-09	-3.867112837	3.99E-36
BW25113_RS15360	-0.504299845	3.91E-05	-0.30604784	0.070813715	-0.530033011	0.008459178	-0.206021862	0.150989566	-0.188793391	0.249407673
BW25113_RS16540	0.398102097	3.99E-05	0.119103737	0.432124922	0.563006885	0.000718341	2.02591483	4.83E-82	1.845660833	1.76E-93
BW25113_RS08510	-0.466741201	4.03E-05	-0.558025218	0.043397762	-1.363656501	1.05E-05	-0.740953708	1.87E-09	-0.804353964	5.30E-11
BW25113_RS15355	-0.345108416	4.12E-05	0.869343227	1.96E-06	0.482952369	0.074582664	-1.607198121	3.33E-09	-3.083762891	0.00036634
BW25113_RS10215	0.70308723	4.32E-05	-1.092261378	2.92E-05	-1.688030814	4.47E-13	-0.558692814	0.007761693	-0.891097418	5.19E-06
BW25113_RS20575	-0.398280202	4.36E-05	0.134629795	0.35665939	0.339080994	0.005328129	-0.193635226	0.07983482	-0.305724075	0.014035202
BW25113_RS21035	0.649143662	4.58E-05	-0.848630634	0.001425894	-1.391133492	1.24E-12	-0.554532808	0.000835971	-0.781735053	1.71E-05
BW25113_RS05610	-0.987192175	4.69E-05	0.824344735	2.59E-18	0.538005051	0.000329488	-2.140735431	2.12E-10	-3.445802095	2.89E-26
BW25113_RS18710	-0.436224612	4.89E-05	-0.008110137	0.96836562	-0.161546553	0.18959485	-0.681230503	1.12E-10	-0.929534572	5.14E-15
BW25113_RS09795	0.475931934	5.36E-05	-0.817468201	6.66E-06	-1.032363113	2.25E-12	1.240688563	7.56E-23	1.003844634	5.74E-10
BW25113_RS21430	-0.329442001	5.36E-05	0.135646466	0.251495836	0.204179682	0.128315759	-0.53154117	3.49E-08	-0.947434957	1.66E-13
BW25113_RS00895	-0.47594894	5.49E-05	0.138343607	0.370169148	-0.327844751	0.018306911	-0.795585135	1.95E-06	-1.24439008	9.70E-25
BW25113_RS09335	0.732460243	5.50E-05	-1.819673461	7.57E-22	-4.136910666	3.03E-69	-1.121707976	7.39E-14	-1.446308885	9.17E-12
BW25113_RS09500	-0.578914265	5.50E-05	-1.060337985	1.29E-11	-0.859845944	0.000437983	-1.288974088	1.56E-29	-0.993178152	8.80E-12
BW25113_RS19505	-0.308943842	5.56E-05	0.252797202	0.002253353	-0.05821074	0.684328261	-0.929295919	2.12E-08	-1.571370909	5.10E-14
BW25113_RS22450	-0.556100658	5.57E-05	0.738278992	9.45E-07	0.837937636	5.84E-11	-0.50234698	0.007236647	-1.049933625	2.20E-07
BW25113_RS03770	0.397598796	5.58E-05	0.217733442	0.282955903	-0.031834048	0.872077315	1.22534831	1.44E-16	1.459226416	9.86E-11
BW25113_RS15195	0.559317847	5.79E-05	-0.091333368	0.683768822	-0.656293938	0.000552195	0.917593339	2.36E-08	1.130231422	2.00E-17
BW25113_RS00110	-0.502835804	6.19E-05	0.816331073	0.000101647	1.119883913	0.001560444	0.185229531	0.241640977	0.068153265	0.768751536
BW25113_RS20730	-0.464760081	6.22E-05	-0.385914918	0.0013614	-0.666466045	5.11E-05	-0.540086361	1.27E-06	-0.03976462	0.881696486
BW25113_RS13850	0.942347754	6.25E-05	-1.360630277	7.54E-05	-2.588672991	1.23E-11	-0.347966548	0.202960676	-0.496436749	0.069602682
BW25113_RS03170	-0.357959532	6.44E-05	-0.247234344	0.234064056	0.20012912	0.306934036	-0.090240232	0.61922356	-0.669804047	0.000363084
BW25113_RS14760	-0.393001176	6.60E-05	-0.487962704	0.016884438	-0.528301672	0.002010752	-0.730788837	2.80E-09	-0.661968818	1.47E-10
BW25113_RS09845	-0.891371228	6.64E-05	0.822390932	2.80E-07	0.77555486	2.74E-05	-1.458399867	1.40E-09	-1.629764041	7.31E-21
BW25113_RS20690	0.463081442	6.64E-05	0.949445812	1.59E-09	1.540813335	2.01E-06	1.263781209	2.97E-22	1.232067375	8.80E-18
BW25113_RS21140	-0.605760296	6.73E-05	-1.946257635	4.94E-21	-2.690063235	2.51E-85	-3.580888996	1.10E-62	-2.598856739	0.012698531
BW25113_RS09570	-0.728974259	7.12E-05	0.269311941	0.188452445	-0.109024841	0.637850784	0.091149559	0.707473098	0.082737782	0.795532173
BW25113_RS18925	-0.648452118	7.14E-05	0.196676493	0.181568201	0.257295927	0.081393671	-0.503829294	0.000335556	-0.703252502	1.21E-07
BW25113_RS19170	-0.392526496	7.14E-05	-0.385899822	0.013097934	-0.770191666	3.49E-06	-1.125677674	2.24E-15	-1.455024721	1.95E-17
BW25113_RS22865	0.410169857	7.14E-05	-0.220484909	0.140156891	-0.073647787	0.649842356	0.120142512	0.306086518	-0.132725797	0.219852381
BW25113_RS00435	0.379697974	7.20E-05	-0.270901431	0.011174971	0.009901719	0.949090636	0.630569926	3.90E-13	0.449983965	1.96E-08
BW25113_RS03385	-0.581649602	7.21E-05	0.207004606	0.27259844	-0.804587279	2.16E-06	-0.056378899	0.788732684	0.16840905	0.483717711
BW25113_RS02255	0.553179206	7.26E-05	-0.367835251	0.030065353	-1.577984726	4.03E-12	-0.373588582	0.010730327	-0.867594274	0.000106314
BW25113_RS09930	0.518745528	7.37E-05	-1.719112904	1.85E-08	-3.973340091	6.96E-75	-0.250628275	0.223251931	-0.565717014	3.85E-05
BW25113_RS05765	-0.34537379	7.48E-05	-0.234154344	0.016919397	-0.41069073	0.00630462	-0.851051469	2.39E-11	-1.379098316	1.10E-08
BW25113_RS17850	0.634191948	7.53E-05	-0.807793726	0.000304088	-1.617702657	2.75E-16	-0.259705209	0.131365624	-0.37375047	0.017366371
BW25113_RS09315	-0.422297721	7.58E-05	0.011596625	0.94231753	-0.452021721	0.003432747	-0.703037595	8.01E-08	-0.746841474	2.67E-12
BW25113_RS05635	-0.997413776	7.72E-05	0.869429182	3.46E-11	0.081340987	0.655451207	-2.644651269	6.56E-08	-3.968364529	4.32E-29
BW25113_RS08800	0.787532096	7.74E-05	-1.763933678	1.51E-07	-3.119564029	3.09E-36	-1.512356133	4.72E-15	-0.223718554	0.702569439
BW25113_RS07035	-0.607788563	8.01E-05	-0.426038455	0.047482773	-2.225533021	1.24E-25	-2.113146923	8.28E-33	-2.388574543	1.42E-39
BW25113_RS01565	0.812815142	8.27E-05	-0.442164985	0.222238815	-1.56002084	2.07E-06	-0.486206266	0.075319383	-0.207626134	0.382282602
BW25113_RS00815	-0.413695076	8.47E-05	-0.128248011	0.395590247	-0.154006927	0.30718403	1.009268723	2.47E-08	1.512033212	4.49E-17
BW25113_RS12905	0.42237699	8.47E-05	-0.059863573	0.811659007	-0.470526615	5.17E-05	-0.371378603	0.001575575	-0.639939091	1.30E-05
BW25113_RS12030	0.570983837	8.58E-05	-0.510874948	0.007916207	-0.619854389	0.00167632	0.180312766	0.30690411	0.035352324	0.873332419
BW25113_RS13160	0.347807067	8.58E-05	0.85198436	4.39E-19	0.741415245	4.42E-08	0.594142639	3.38E-05	0.259826472	0.004651756
BW25113_RS04485	0.376417461	8.91E-05	-0.697569882	2.20E-08	-1.566135306	5.90E-27	-0.259227463	0.01265739	0.031896636	0.835137918
BW25113_RS18115	0.394610081	9.37E-05	-0.389803695	0.027701282	-0.679325239	8.24E-09	0.67711564	2.36E-09	0.617888694	1.72E-09
BW25113_RS13600	-0.515301801	9.52E-05	0.302895198	0.00460466	-0.251440718	0.036990129	-0.527743886	1.14E-05	-0.966657997	9.67E-25
BW25113_RS15095	0.451539989	9.86E-05	-0.604424796	0.060107557	-1.452177045	3.36E-06	-1.156844389	3.24E-06	-1.890861003	5.04E-16
BW25113_RS00445	0.300447254	0.000103059	-0.213669701	0.033311224	-0.022839543	0.884818967	0.575682474	2.27E-11	0.39147507	0.00010642
BW25113_RS18550	-0.371085019	0.000104892	-0.370145361	0.003460899	-0.641358153	5.36E-07	-0.367253915	0.000830537	-0.505351076	4.58E-05
BW25113_RS18740	-0.301665594	0.000105153	0.16293946	0.219344451	0.273516485	0.040812108	-0.680595615	1.21E-07	-1.193947153	2.63E-07
BW25113_RS07505	0.593878938	0.000106174	-0.173576969	0.536441448	-0.449416036	0.022386261	0.143239028	0.457526589	-0.554578718	0.005975861
BW25113_RS21335	-0.719228048	0.000112597	0.232352988	0.43718724	-0.855233042	1.47E-07	-1.310464553	2.61E-17	-1.11531425	7.21E-16
BW25113_RS09885	-0.837909455	0.000113517	0.568627128	3.23E-05	-0.540923326	0.054184158	-3.409669717	8.15E-11	-4.978277082	3.66E-32
BW25113_RS19760	-0.331263477	0.000113541	-0.227059369	0.073673088	-0.241246704	0.000692471	-0.53632946	7.77E-09	-0.905079973	9.38E-27
BW25113_RS10295	0.61910727	0.000115995	-0.285834475	0.214146295	-0.752257576	4.17E-05	-0.377253782	0.02951442	-0.329641577	0.031118644
BW25113_RS15970	-0.500163624	0.000119479	-0.128844491	0.575236194	0.56912319	0.002497656	-0.938390452	1.60E-11	-1.163701182	1.98E-05
BW25113_RS19410	0.487191029	0.000120536	1.031029573	4.20E-13	1.652306234	1.34E-14	1.515780287	1.86E-28	1.278677982	2.90E-20
BW25113_RS04340	0.650534612	0.000123977	-2.480353242	6.90E-26	-3.425746371	3.25E-102	-1.179997945	8.32E-17	-2.355992307	1.45E-05
BW25113_RS06355	0.509802223	0.000124584	-1.281060977	9.49E-14	-1.546488597	2.42E-22	0.365223816	0.024831803	0.459811471	0.001555754
BW25113_RS13910	0.451334718	0.000124621	-1.586068593	3.26E-09	-3.963865141	9.90E-124	-0.315270712	0.000525284	-0.458976745	1.42E-06
BW25113_RS03700	-0.481917682	0.000127097	-0.427218892	0.005170071	-0.112542365	0.607296474	-0.694581882	1.02E-07	-0.585112444	0.000917175
BW25113_RS16850	-0.453574522	0.000130951	-0.727383257	8.14E-06	-0.941294576	5.33E-07	-0.780574608	4.62E-10	-0.649749746	1.98E-05
BW25113_RS00455	0.372259145	0.000131853	-0.309445326	0.01157765	0.101487247	0.579930996	0.577646417	3.47E-08	0.389336056	0.000623332
BW25113_RS00945	0.469545112	0.000133931	-0.881140034	3.06E-10	-1.222152436	1.03E-10	0.003506606	0.981771375	-0.45636801	0.00212433
BW25113_RS09905	-0.863685656	0.000136244	0.598897319	1.02E-09	-0.199238539	0.407996402	-3.076298309	6.91E-21	-4.314419615	4.39E-29
BW25113_RS06715	-0.372156953	0.000136568	-0.798470885	1.03E-05	-1.055397048	5.78E-06	-0.681396922	2.37E-09	-1.020310481	3.74E-28
BW25113_RS04145	-0.593060545	0.000136784	-0.319206764	0.101243293	-0.289838768	0.325238031	-0.704338137	6.22E-06	-0.435337152	0.004784262
BW25113_RS12115	0.336054157	0.000136789	0.563531448	0.000283692	0.775952887	1.66E-07	0.64566724	1.22E-07	0.320918865	0.001108785
BW25113_RS04015	0.518307777	0.000137425	-0.271230291	0.099667245	-1.186515351	8.06E-17	0.599360192	0.001097706	0.104256614	0.514113682
BW25113_RS11080	-0.399738677	0.000137587	-0.176489541	0.216215033	-0.190591315	0.400649323	-0.503351552	0.000253906	-1.164896582	1.55E-10
BW25113_RS12810	-0.634348477	0.000138558	-0.259996273	0.183897736	-0.805154432	1.08E-05	-0.838899013	5.24E-06	-1.380676165	1.55E-09
BW25113_RS12210	-0.375217259	0.000142166	-1.031681214	6.13E-09	-1.04373909	3.17E-14	-0.293878877	0.002549013	-0.18881272	0.208011334
BW25113_RS21135	-0.737988722	0.000153579	-1.650825285	7.64E-29	-2.537681794	2.84E-44	-3.684808063	1.79E-54	-2.646986915	1.90E-05
BW25113_RS01775	-0.295753538	0.000158313	0.512853352	0.004057385	1.050680652	1.06E-21	-0.122006339	0.142211275	-0.166681853	0.068803134
BW25113_RS16545	0.410394947	0.000158628	0.013432675	0.940285665	0.713341544	2.62E-05	1.836797586	8.82E-62	1.825619848	3.12E-84
BW25113_RS17525	-0.698878431	0.000158628	-0.093090743	0.705616689	-0.060397304	0.825320571	-1.026460858	7.65E-09	-1.385122086	1.87E-16
BW25113_RS14215	0.349247471	0.000161022	0.07809958	0.582561737	-0.040788125	0.89004515	-0.297663227	0.100749613	-1.152894275	0.001650125
BW25113_RS19905	-0.379638543	0.00016178	0.272156949	0.004945197	0.420115581	8.10E-05	-0.267099173	0.010675065	-0.426472947	0.000474308
BW25113_RS14610	0.487702476	0.000164971	0.302989556	0.35590791	0.485007847	0.162834082	1.628116661	3.31E-29	1.504919786	3.51E-25
BW25113_RS08355	0.816532896	0.000169462	-0.435721248	0.277428889	-0.407009361	0.229961185	3.351443822	3.17E-91	3.330838606	2.50E-36
BW25113_RS11385	-0.553609774	0.000171279	-0.313004032	0.025722955	-0.464612137	0.01156772	-0.487745618	0.000284648	0.392358725	0.158893564
BW25113_RS10830	0.795990243	0.000172224	0.259319738	0.347220063	0.756642635	0.000388812	2.381963546	4.06E-29	2.698696345	5.44E-40
BW25113_RS13155	0.40100502	0.000174418	0.89714711	1.55E-13	0.86091458	4.24E-09	0.978149305	4.50E-10	0.418788995	0.002431194
BW25113_RS03420	0.385193779	0.00017592	-0.472018178	0.003454092	-0.510261089	5.64E-05	0.637836977	2.52E-06	0.205263243	0.136414043
BW25113_RS06725	0.575252787	0.000191324	-0.424323271	0.018416731	-0.897961246	7.01E-08	0.604345628	1.82E-05	0.861018064	1.46E-05
BW25113_RS04090	0.888819732	0.000200091	-1.088335561	0.005479306	-1.561903148	0.000305692	0.132839737	0.658867932	0.542007268	0.023295674
BW25113_RS20555	-0.375519804	0.000207427	-0.097311243	0.36588977	0.252097025	0.146181391	-0.336740104	3.64E-05	-0.136384249	0.223811203
BW25113_RS00570	-0.531434335	0.00021691	0.111552873	0.519417914	0.095857758	0.473440264	0.149135623	0.430124095	0.179074553	0.177324167
BW25113_RS08760	-0.752093104	0.00021691	-2.193058451	6.22E-46	-2.980542221	1.24E-62	-3.146641935	3.44E-29	-4.976096137	4.58E-19
BW25113_RS20835	0.458052752	0.00023063	-1.066043206	7.23E-06	-1.754604143	3.49E-32	-0.174933707	0.377959938	-0.500887264	0.005965816
BW25113_RS21240	-0.532760426	0.000240856	0.010001703	0.961647297	0.02120112	0.936979978	-0.574254712	1.74E-05	-0.79672367	5.45E-08
BW25113_RS21760	-0.441816702	0.000242265	-0.744228968	5.07E-05	-1.381013777	1.27E-31	-1.758939416	2.61E-39	-1.439945923	2.19E-17
BW25113_RS12480	0.487189153	0.000242429	0.220224422	0.328020533	0.459679852	0.006236708	3.160692385	8.07E-43	3.903276207	2.16E-109
BW25113_RS11775	0.740261812	0.00024525	-0.659985531	0.050326194	-1.474987122	1.33E-06	0.392857063	0.114960607	-0.100053137	0.674091684
BW25113_RS07610	0.526331427	0.000262197	-0.439976398	0.002139148	-0.915080205	8.49E-09	-0.070654827	0.585276773	-0.154726656	0.379661391
BW25113_RS12670	-0.550997726	0.000262227	0.286004201	0.256588795	0.681065806	0.00032216	-0.706943246	1.01E-05	-0.51353338	0.006597729
BW25113_RS21005	0.941023982	0.000262613	-0.192069035	0.451055041	-0.267478721	0.289123726	1.021539225	2.20E-07	1.228211433	3.67E-09
BW25113_RS15075	-0.598500253	0.000269265	-0.403706357	0.00012356	-1.146783168	3.32E-13	-1.166962643	2.15E-28	-1.050996519	2.43E-21
BW25113_RS12910	0.492093524	0.000275391	0.024544447	0.957115976	-0.966100408	3.34E-07	-0.823019338	3.34E-09	-1.130403517	1.27E-10
BW25113_RS15655	-0.385903165	0.000280018	0.341242551	0.044038076	1.129279669	5.06E-06	0.589168473	4.66E-10	0.727326677	1.96E-09
BW25113_RS02075	0.358248722	0.000291863	0.192883959	0.1100029	0.481379747	0.00223278	0.341096794	0.002032252	0.155543185	0.204789075
BW25113_RS13425	-0.47878054	0.000310665	-0.76201104	1.64E-06	-1.38262652	1.28E-09	-1.394204276	3.87E-22	-1.730230012	7.57E-28
BW25113_RS00745	-0.597842764	0.000316256	-0.041265993	0.887874822	-0.115569581	0.625621687	-0.455925007	0.008970669	-0.341290266	0.069267428
BW25113_RS21665	-0.3550801	0.000316256	0.072861414	0.556271796	0.034219638	0.815632988	-0.522544021	5.06E-08	-0.494916957	2.26E-07
BW25113_RS09840	-0.913806755	0.000322544	1.08312586	1.02E-11	1.101045485	6.22E-13	-1.256933459	2.24E-06	-1.905026704	1.27E-18
BW25113_RS03380	-0.443900366	0.000323048	0.78207687	4.60E-05	0.599242508	0.013728751	-1.115044903	8.87E-09	-2.162499136	1.22E-07
BW25113_RS04365	0.909003298	0.000323048	1.667470382	3.72E-09	3.110579891	9.94E-23	3.276800663	2.12E-86	3.10529118	4.86E-89
BW25113_RS05050	0.525509982	0.000323048	-0.343061273	0.410203902	-3.6163341	4.36E-17	-2.441507776	1.86E-12	-5.261350586	3.02E-20
BW25113_RS18230	0.531966657	0.000323048	-2.228240417	0.004779652	-6.398921927	2.07E-237	-3.349509631	6.58E-28	-5.538467522	1.80E-67
BW25113_RS22675	-0.802234058	0.000326189	1.029985059	3.46E-11	0.271282486	0.203606539	-2.09774313	1.30E-11	-2.759760663	5.55E-25
BW25113_RS13200	-0.400322139	0.000332555	0.314636868	0.045126625	-0.158645217	0.257895999	-0.839265014	1.02E-07	-0.875669327	0.008174936
BW25113_RS00360	0.728102441	0.000337299	0.499316801	0.049222348	0.927150111	2.71E-05	1.769687108	8.80E-19	1.958812234	2.20E-24
BW25113_RS13855	0.921158181	0.000339947	-1.050942393	0.005697895	-2.657426489	7.21E-13	-0.285602302	0.348082582	-0.404263601	0.18193185
BW25113_RS07820	0.757278835	0.000341204	-2.863836304	5.55E-05	-7.443783438	1.68E-207	-3.180332678	6.35E-11	-6.013526701	5.59E-33
BW25113_RS04165	0.605511139	0.000343719	0.316373677	0.204227512	0.243552753	0.469142667	0.734936438	3.05E-06	0.802159743	4.34E-07
BW25113_RS09915	-0.654288966	0.000344158	-0.169627168	0.637936951	0.138526906	0.508673391	-2.074557713	1.58E-20	-2.676610597	7.50E-18
BW25113_RS13015	-0.369576956	0.000375095	0.2946074	0.10870731	0.431490801	0.137553811	-0.110545874	0.363279738	-0.210619825	0.019784321
BW25113_RS09200	-0.718009779	0.000380542	0.940941252	6.25E-08	-0.279778762	0.495637242	-1.375194169	5.17E-11	-1.258571986	1.85E-10
BW25113_RS00915	-0.317221745	0.000381456	0.053784799	0.707646986	0.005809877	0.987159339	0.138931424	0.223804966	0.022045383	0.862970066
BW25113_RS19460	-0.578017776	0.000382882	1.840436632	1.68E-07	1.820915338	2.88E-13	1.08925546	2.22E-12	0.589761094	2.58E-08
BW25113_RS16175	-0.664423143	0.000386328	-0.370678412	0.022069943	-1.686646705	5.37E-17	-4.626621254	2.29E-12	-7.247910148	1.80E-15
BW25113_RS03835	-0.39770797	0.000398915	0.32405767	0.070957849	0.439301363	0.000728884	0.108308902	0.458846952	0.080594208	0.614930859
BW25113_RS13340	0.425985092	0.000399581	0.135487851	0.303250335	0.626107626	2.25E-05	0.835336424	1.16E-12	0.371268433	6.19E-05
BW25113_RS10085	-0.425349116	0.000400794	0.260267288	0.106637027	-0.788282071	4.32E-09	-1.63017372	4.40E-24	-2.140086954	8.23E-66
BW25113_RS13860	0.824184753	0.000401152	-0.787196167	0.012698955	-1.737187239	1.78E-05	0.173026997	0.52711632	0.016302244	0.950336522
BW25113_RS09115	-0.566914765	0.000408832	0.577110398	0.002495888	0.434161939	0.079200667	0.227930269	0.220396676	0.147468327	0.4270919
BW25113_RS22160	0.562297199	0.000415477	-0.581807607	0.002940822	-1.50046165	5.33E-17	0.222614576	0.177806677	0.257249601	0.056437417
BW25113_RS15665	-0.398158213	0.000415716	0.044420115	0.768515454	0.089771305	0.594680921	-0.195139035	0.081374268	-0.316057839	0.003971714
BW25113_RS03540	-0.367991854	0.000433098	0.585157963	7.07E-08	0.878712009	9.00E-12	0.215486167	0.1431075	0.337770314	0.003731876
BW25113_RS02505	0.628408253	0.00043495	-1.833692728	2.33E-06	-5.050346309	1.86E-59	-2.044538036	1.33E-13	-3.52207895	7.33E-23
BW25113_RS16845	-0.33531714	0.00043495	0.562660061	9.75E-05	0.579622558	1.61E-08	0.133622936	0.239753823	0.005785546	0.956033078
BW25113_RS21765	-0.579812164	0.000446276	-0.270782448	0.290326838	-0.52421261	0.015607414	-2.357830361	4.94E-39	-3.000530762	8.17E-17
BW25113_RS14705	-0.385203512	0.000448713	0.027189016	0.876480939	0.233339403	0.037028913	-0.004249313	0.976290094	-0.190028293	0.207488234
BW25113_RS07825	0.618904217	0.000460842	-2.347642636	0.00123486	-6.784450026	6.39E-151	-2.746259314	6.27E-16	-5.25653123	1.46E-30
BW25113_RS15480	-0.687307036	0.000468256	0.170358493	0.452047111	0.117407466	0.719568779	-0.321929751	0.115919903	0.487397179	0.144039774
BW25113_RS16700	0.644948732	0.000488093	-0.162038993	0.547522827	-0.380386997	0.158478271	0.816802874	2.47E-06	0.342367759	0.130959992
BW25113_RS18870	-0.407442601	0.000488093	0.420801312	0.042497723	0.812572416	8.71E-09	0.001119309	0.993825648	0.080767454	0.5159203
BW25113_RS21465	2.090818704	0.000488093	3.078251842	3.14E-46	0.486061053	0.315843405	1.748116479	3.15E-06	-0.509841828	0.139525004
BW25113_RS08195	0.481156039	0.000509741	-0.278391486	0.157179351	-0.196489889	0.263554564	0.177046455	0.303282998	0.352479877	0.090940399
BW25113_RS18405	2.843952407	0.000509741	1.920415473	0.005747398	2.580463903	0.00019425	4.185597235	5.03E-12	4.003214883	7.12E-14
BW25113_RS03435	0.326672852	0.000514423	-0.00600349	0.967876888	0.021348993	0.885147502	0.0635705	0.581031808	0.030212278	0.780661202
BW25113_RS07025	-0.630795998	0.000521101	-0.140077449	0.558368858	-0.094586911	0.64913358	-0.956313055	1.68E-08	-0.841997054	5.48E-07
BW25113_RS14920	-0.761599609	0.000536748	0.020510378	0.981165013	-0.26940053	0.571237287	-1.364884394	3.61E-09	-2.189337859	1.07E-07
BW25113_RS08795	0.595506341	0.000537628	-1.906201448	5.27E-09	-3.185170412	3.10E-65	-1.674134383	3.46E-26	-0.179157316	0.769335241
BW25113_RS17530	-0.645022876	0.000544587	-0.058208552	0.830622343	-0.292464733	0.181384294	-0.928339917	6.55E-06	-1.031191252	1.48E-07
BW25113_RS13330	0.729112113	0.00054657	1.106898248	0.122116399	-0.698974715	0.139668757	-0.707503453	0.000835545	-0.705815803	0.009178016
BW25113_RS19515	-0.380008117	0.000548073	-0.487948592	0.000858931	-0.939863536	8.36E-19	-1.221031064	1.07E-21	-1.840871239	1.38E-18
BW25113_RS17605	-0.302119777	0.000564069	-0.008661952	0.960406233	-0.074643744	0.603010958	0.802743625	4.12E-12	1.043231113	4.43E-21
BW25113_RS15020	-1.350016199	0.000565315	-1.629878582	0.00053351	-4.090651365	5.13E-07	-3.043118774	1.38E-08	-3.599158562	2.74E-11
BW25113_RS16235	-0.308093282	0.000567831	-0.334917598	0.027257936	-0.443257536	0.000860202	-0.703529049	1.07E-17	-0.811790263	1.96E-14
BW25113_RS09860	-0.917572889	0.000569869	0.844785262	7.08E-11	-0.413050264	0.120685038	-2.554224982	2.98E-07	-4.197433353	9.48E-35
BW25113_RS07705	0.718038903	0.00057393	-1.791804593	3.03E-10	-2.532476699	5.90E-16	-0.369026565	0.092608303	-1.166773837	1.68E-07
BW25113_RS23105	-0.835655427	0.00057393	0.351704626	0.147549515	-0.57837315	0.049751037	-2.032428235	1.06E-08	-2.850405013	2.68E-20
BW25113_RS07900	0.648935809	0.000631194	-0.386138574	0.132113357	-0.105774807	0.829066047	0.066059287	0.784249151	0.555615501	0.001083163
BW25113_RS06510	0.328865681	0.000631904	0.209696937	0.121928517	0.284708547	0.399960565	0.298711921	0.000714083	0.194594097	0.173009176
BW25113_RS14150	0.776464024	0.000631904	0.542947229	0.181902039	-0.212008576	0.672201578	-0.726968027	0.302196561	-3.130713779	4.42E-55
BW25113_RS04765	-0.31017756	0.00063826	-0.575544344	2.02E-09	-0.886842194	1.87E-11	-1.310699936	3.37E-28	-1.934039899	1.94E-10
BW25113_RS00440	0.281696447	0.000655089	-0.202972684	0.080055686	0.174137955	0.260859494	0.477888761	1.89E-06	0.340534025	2.39E-05
BW25113_RS01435	-0.384074794	0.000656668	-0.192229008	0.437652774	-0.020762437	0.955492318	-0.434022844	0.000285125	-0.935377032	1.19E-09
BW25113_RS12570	0.35371343	0.000656668	0.284765144	0.028375218	0.275730447	0.132471302	1.09202053	1.05E-14	0.790262521	3.11E-11
BW25113_RS15255	0.31669983	0.000687598	0.319892202	0.061775735	0.659342409	3.51E-07	0.935382491	1.75E-23	1.08158772	2.91E-25
BW25113_RS15420	-0.363462316	0.000689245	0.151685875	0.281561566	0.52510288	0.000517794	0.125603713	0.307014053	0.50942775	0.000200582
BW25113_RS20405	-0.243018836	0.000695458	0.018131718	0.902909525	0.217735383	0.00495096	0.1663674	0.123587942	-0.120063866	0.129150878
BW25113_RS00170	0.900489411	0.000702709	5.404900274	4.07E-45	6.199341086	6.91E-17	0.499086507	0.186382304	0.651183694	0.000289264
BW25113_RS10835	0.52335658	0.000708884	-0.026037436	0.90597599	0.176003909	0.318540578	1.653537606	5.05E-28	1.845683663	7.14E-44
BW25113_RS06360	-0.416179079	0.000716506	-0.328550426	0.004787088	-0.757365535	0.000144441	-0.976839107	1.74E-08	-1.346296827	7.02E-13
BW25113_RS02170	0.335780356	0.000718288	-0.145982391	0.174726536	-0.421062351	4.82E-05	-0.219195346	0.029956438	-0.542001807	2.66E-07
BW25113_RS07245	0.407395613	0.0007191	1.460152812	1.48E-24	1.665689106	3.54E-07	1.327649631	3.49E-21	0.788514585	0.005486552
BW25113_RS18180	-0.251425202	0.0007191	-1.195746309	0.000740184	-4.915759199	1.02E-64	-3.234896323	5.33E-26	-5.954157487	4.56E-30
BW25113_RS04080	0.485844573	0.000727839	0.52197789	0.006698128	-0.617565775	0.004262908	-0.070867671	0.755288947	-0.377690146	0.271476953
BW25113_RS05060	0.551024137	0.000736405	-0.574461053	0.161680966	-3.947035034	1.58E-43	-2.4297886	1.04E-12	-5.287707078	5.12E-35
BW25113_RS10795	-0.424586992	0.000737077	-0.573392613	0.02263857	-1.422312978	9.90E-16	-1.182890584	1.74E-16	-1.531169615	7.52E-26
BW25113_RS18400	-0.514765298	0.000747541	0.092412219	0.687105152	0.029312997	0.884255863	-0.127506217	0.392417851	-0.122831308	0.531129741
BW25113_RS13635	-0.310478339	0.000759993	-0.476613426	0.000791426	-0.607410847	0.000469912	-0.089092463	0.534091867	-0.484598428	3.68E-05
BW25113_RS22680	-0.81435475	0.000759993	1.14877066	1.10E-12	0.449360314	0.077780227	-1.629887224	3.12E-14	-1.928046522	1.50E-15
BW25113_RS22560	-0.365602612	0.000781328	-0.658179596	5.10E-05	-0.922185722	7.75E-10	-1.091246781	4.35E-17	-0.757619095	4.14E-14
BW25113_RS17345	-0.568887265	0.000789251	0.037785807	0.880137428	-0.455319536	0.009363817	0.020498754	0.923245305	-0.085505098	0.681696732
BW25113_RS08260	0.584470608	0.000789335	-0.203291682	0.256495786	-0.355147337	0.029092781	0.0680534	0.668822381	-0.035933388	0.821015406
BW25113_RS15765	-0.369817621	0.000819774	-0.192492113	0.114973842	-0.462978795	6.11E-06	-0.300173568	0.006357444	-0.542536328	3.09E-10
BW25113_RS20935	-0.887951198	0.000821093	-0.918304914	2.96E-06	-1.202740644	1.90E-06	-2.195417228	9.22E-17	-2.89110518	2.81E-10
BW25113_RS20865	-0.357695253	0.000857896	0.084192838	0.525350367	-0.016770894	0.955494049	-0.824822355	7.55E-19	-1.157897944	4.45E-14
BW25113_RS04425	-0.372058061	0.000870349	0.197053469	0.178537688	0.045333755	0.845410316	-0.338726015	0.021525654	-1.022563223	2.71E-09
BW25113_RS22565	-0.378326548	0.000878192	-2.12079687	6.73E-36	-2.052202185	1.01E-33	-2.323009474	3.68E-52	-2.578879885	8.17E-74
BW25113_RS12140	-0.409450569	0.000902706	0.384071924	0.001722816	0.405135663	0.014316369	-0.131457915	0.308486141	-0.110593381	0.520689616
BW25113_RS04635	-0.221913159	0.000903574	-0.286273799	0.157134912	-0.69615532	5.00E-23	-0.916280267	1.59E-15	-1.446883547	4.96E-28
BW25113_RS16785	0.544011505	0.000903574	0.534038863	0.001316045	0.601591851	0.007924314	2.926338486	2.00E-37	3.674228411	2.71E-28
BW25113_RS02365	-0.55580999	0.000904646	-0.546144708	2.97E-05	-0.506382676	0.005328572	-0.95204423	2.78E-09	-0.138393042	0.594360552
BW25113_RS16095	0.418123807	0.000917671	-1.192735266	8.79E-09	-2.753006829	9.98E-90	-0.813419588	6.36E-11	-1.197153996	4.98E-31
BW25113_RS20990	-0.541098635	0.000956713	0.463194593	0.005836416	0.788737838	0.000235831	-0.727011152	4.75E-06	-0.848925924	2.82E-07
BW25113_RS06295	-0.327571031	0.000971499	-0.293315266	0.10852182	-0.628594598	5.01E-09	-0.658042026	1.91E-07	-0.630616912	2.50E-05
BW25113_RS09790	0.426745701	0.000971499	-0.726150881	0.001090153	-0.619527899	0.001902721	1.20824297	3.84E-13	0.912786028	1.46E-09
BW25113_RS14080	0.671697019	0.000971499	-0.688559138	0.015681221	1.300685915	1.35E-11	1.332981972	1.62E-10	0.783820234	0.004530346
BW25113_RS06155	0.857638862	0.000979979	-1.21926046	0.00122698	-2.112781553	1.16E-06	-0.299457009	0.31072305	-0.078136829	0.776250939
BW25113_RS15015	-1.021860638	0.000989862	-0.940924198	0.014790269	-1.18326161	0.000132054	-1.443214177	0.000273323	-0.769747023	0.001450941
BW25113_RS06130	0.677321174	0.000993722	0.14557807	0.697094555	0.360274365	0.175497008	1.766852583	5.07E-16	1.755278909	9.31E-31
BW25113_RS11475	-0.591669375	0.001029086	0.143011331	0.511915058	0.056762742	0.815912827	-1.05873158	7.96E-08	-0.901159882	0.097154442
BW25113_RS01870	0.551577323	0.0010779	-0.129631213	0.454121059	-0.339110642	0.020986889	0.077632045	0.644572292	0.026996989	0.845053021
BW25113_RS08305	0.25254605	0.0010779	-0.336907415	0.007061576	0.199755951	0.094048548	-0.429568398	0.015548406	-1.957417874	0.000155959
BW25113_RS06835	0.611596582	0.001080901	0.409587265	0.091748691	0.853668117	2.14E-08	1.833916862	1.55E-19	2.428471416	3.42E-32
BW25113_RS07745	-0.414718864	0.001091956	-0.247903513	0.139140403	-0.20664808	0.197404626	-0.13226605	0.411738238	-0.312895477	0.013588233
BW25113_RS17290	0.497517557	0.00109238	-0.651007423	0.000304921	-3.07762169	4.87E-58	-1.178491362	3.31E-16	-1.625389985	1.59E-29
BW25113_RS04710	0.285633069	0.001102441	-0.919693342	0.003614751	-1.290023349	1.08E-07	0.227587802	0.013937588	-0.044892213	0.681456954
BW25113_RS11115	0.470820777	0.0011089	-0.915433605	1.21E-05	-3.176068101	1.73E-39	0.052474464	0.804728266	-0.207839023	0.221944212
BW25113_RS00545	-0.327326546	0.001115162	-0.25416563	0.046798798	-0.227474833	0.144866172	-0.737245794	3.28E-10	-1.090968153	8.52E-14
BW25113_RS14570	-0.607765865	0.001130124	0.990815795	0.000345874	0.576641313	0.016652699	-1.4711714	4.69E-10	-1.739943981	8.73E-16
BW25113_RS13310	-0.424841612	0.001137183	0.033766729	0.880137428	-0.265896046	0.137052255	-0.44875451	0.009606126	-0.983222803	5.48E-05
BW25113_RS02430	-0.267317989	0.001141744	-0.164746317	0.352738457	-0.191845246	0.42716821	-0.369223398	0.001208459	-0.471775851	4.13E-09
BW25113_RS15875	-0.284768663	0.001193698	0.150632154	0.137853415	-0.27803572	0.04717896	0.170521725	0.066007703	0.243415099	0.020397035
BW25113_RS16100	0.454473316	0.001213037	-1.288550312	2.24E-09	-2.980327149	1.38E-43	-0.667025048	0.000217334	-1.249226249	9.55E-13
BW25113_RS03965	-0.612531626	0.001235769	0.782011647	4.36E-07	-0.041163929	0.885158656	-0.574174596	0.000234936	-0.034911388	0.827818447
BW25113_RS12240	0.341013064	0.001239286	0.451265714	0.015175456	0.796422114	1.71E-09	0.883282042	3.01E-18	0.859875205	2.28E-22
BW25113_RS13705	-0.241027957	0.001239286	-0.315597664	0.000124983	-0.481876845	9.71E-08	-0.949100434	4.19E-18	-1.304879552	1.62E-21
BW25113_RS17425	0.383143802	0.001239286	-0.786878767	0.000118972	-1.889115267	9.02E-24	-0.41175772	0.023310525	-0.977243433	1.58E-10
BW25113_RS03485	0.275379636	0.00125551	0.152450226	0.193603941	0.347327041	0.001028863	0.39536608	0.000183837	0.211658539	0.011238695
BW25113_RS20215	-0.635258062	0.001278864	0.034322288	0.868492848	-0.114625021	0.664011488	-0.572681592	0.000102845	-0.316975861	0.044600672
BW25113_RS05640	-0.898094825	0.001283802	0.575072778	8.85E-06	-0.257364247	0.124039654	-2.513342766	1.63E-19	-3.358091302	3.59E-39
BW25113_RS06840	0.595324883	0.001306058	-0.624244949	0.01508566	0.661833093	0.000835743	1.660787318	3.81E-13	2.196693985	1.16E-21
BW25113_RS13135	-0.496618182	0.001306058	0.618440799	2.21E-05	0.755576164	2.20E-09	0.256292047	0.192430292	1.290413305	1.78E-05
BW25113_RS12900	0.383989613	0.001322616	-0.135957651	0.42287505	-0.48368887	0.000285672	-0.325174129	0.014139787	-0.358855596	0.001431488
BW25113_RS14470	-0.37409363	0.00132909	-0.075966592	0.645218791	-0.050838715	0.802799045	-0.427988752	0.001421524	-0.53021414	1.85E-05
BW25113_RS06440	0.315562087	0.001329215	-0.708412788	3.72E-12	-1.0572271	5.06E-20	-0.309825879	0.00414702	-0.583008087	1.68E-11
BW25113_RS11350	-0.694728607	0.00133838	0.344187378	0.17419046	1.783015617	3.50E-21	1.508819633	1.75E-23	1.637366257	2.58E-19
BW25113_RS04070	0.637512828	0.001373267	0.573719552	0.001386728	-0.396662651	0.108603396	0.011276726	0.965232506	-0.27910194	0.357446701
BW25113_RS01230	0.24254097	0.001375949	-0.35769473	6.21E-05	-0.08337142	0.599601744	0.524327922	1.18E-08	0.129888291	0.25861204
BW25113_RS12215	-0.324464885	0.001421289	-0.61721207	9.44E-06	-0.961161077	7.15E-08	-0.923410474	2.71E-15	-1.399969597	1.02E-15
BW25113_RS12025	0.556959607	0.001438115	-0.624758484	0.01123025	-1.639962784	3.17E-09	-0.503517887	0.034225862	-0.714184406	0.000273801
BW25113_RS00575	-0.397120475	0.001477554	0.107363985	0.491697865	0.1819236	0.335286204	0.413749638	0.013765116	0.446418567	0.000520048
BW25113_RS09420	0.555846161	0.001492998	-1.114490013	1.47E-06	-1.84307242	4.50E-14	-0.749833582	0.000405982	-1.216436159	2.15E-11
BW25113_RS17335	-0.334752042	0.001518714	-0.138143231	0.402699005	-0.579322381	0.001094365	-0.867756778	1.23E-10	-1.224836961	1.09E-17
BW25113_RS08360	1.75569794	0.001569791	-0.011661311	0.992807198	0.463605124	0.623105438	3.614376906	1.49E-17	3.396503718	1.48E-16
BW25113_RS05185	0.690235861	0.001573095	0.291814336	0.299150643	-0.223123273	0.458862511	0.283170916	0.238389205	0.94615993	0.000120563
BW25113_RS00315	0.522913812	0.001601778	-0.159562067	0.546740144	-0.117012705	0.64913358	0.246197791	0.179085236	0.526937712	0.002006755
BW25113_RS11465	-0.425177896	0.001601778	-0.01547492	0.940285665	-0.482224949	0.002238391	-1.264139722	3.21E-11	-0.997185949	0.015395755
BW25113_RS10770	0.328206696	0.001612436	-0.295143489	0.032580499	0.086114833	0.528226075	0.407756671	3.26E-05	0.109065752	0.450171434
BW25113_RS22800	-0.39809457	0.001612436	-0.856987464	0.003651594	-1.559289901	1.54E-29	-1.376719089	8.49E-20	-1.85296726	2.76E-16
BW25113_RS00245	0.458188401	0.001622912	0.298780575	0.091956882	-0.453483558	0.011463894	0.325612971	0.04129296	0.490728484	0.0006396
BW25113_RS06390	0.576901623	0.001630397	-1.862004321	1.62E-06	-3.506561798	3.04E-104	-2.137776342	1.94E-24	-1.958445822	0.0030918
BW25113_RS20830	0.263252709	0.001677961	-1.185654841	4.00E-05	-1.801439742	4.22E-26	-0.550222032	0.004932203	-0.675253328	0.000890532
BW25113_RS07440	-0.410078704	0.00170204	-0.428623103	0.00092166	-0.449093655	0.003301142	0.389131312	0.022666889	0.424254536	4.02E-05
BW25113_RS15485	-0.610152104	0.001720484	0.104292175	0.693027594	0.179179298	0.62872135	0.183277691	0.408185145	1.034602525	0.001137615
BW25113_RS16045	-0.391758639	0.001720484	0.251519228	0.161253056	0.433049955	0.019036961	-0.942816106	1.52E-11	-0.555787763	2.40E-05
BW25113_RS18705	0.668574778	0.001734931	-0.438969671	0.117308246	-0.124018393	0.673021931	0.756756161	0.000373012	0.889602404	1.68E-05
BW25113_RS02675	0.851264017	0.001737997	0.730397369	0.365009667	-0.53051175	0.289123726	-0.000170319	0.999705211	0.866597179	0.000223459
BW25113_RS16780	-0.323229886	0.001742744	-0.296164	0.071421488	-0.078235825	0.726277779	-0.495243835	0.004349068	-0.784254111	8.54E-07
BW25113_RS03985	0.421575427	0.001749881	-0.119033052	0.543226105	-0.898981346	5.88E-08	-0.013448857	0.929876899	-0.232897852	0.158407885
BW25113_RS18545	-0.464761621	0.001749881	-0.572718666	0.000724461	-0.642047049	0.000291002	-0.713904606	5.26E-05	-1.132947848	0.000385039
BW25113_RS04325	0.570797357	0.001762827	0.05143914	0.893949016	0.937406187	1.85E-06	0.497650898	0.058739444	-0.239085083	0.20971294
BW25113_RS10280	0.480522015	0.00177639	-0.526051111	0.024241507	-0.576269482	0.008787607	0.279387647	0.092389311	0.069043984	0.669209421
BW25113_RS21425	-0.347121522	0.001785498	-0.057692748	0.75915815	-0.156552893	0.342399834	-0.982084198	4.06E-12	-1.471988134	5.40E-17
BW25113_RS08320	0.284750289	0.001789897	0.02274279	0.897381645	0.636536494	7.78E-10	-0.012116285	0.962636308	-2.1969011	1.73E-06
BW25113_RS20380	-0.46650158	0.001806338	0.063842409	0.7293304	-0.00393359	0.986218709	-0.571630153	4.31E-05	-0.813201298	1.11E-08
BW25113_RS03175	-0.395436634	0.001811967	-0.397642785	0.005033651	-0.443644925	0.012913639	-0.49407294	0.001892003	-0.914132247	6.02E-13
BW25113_RS19660	-0.314335107	0.001813377	0.160665754	0.37279402	0.324814112	0.150103281	0.002629339	0.982964194	-0.129195749	0.267052081
BW25113_RS21905	-0.451698156	0.001813377	-0.290325047	0.067404892	-0.608724346	1.37E-05	-0.887317082	6.42E-12	-0.925512365	8.66E-13
BW25113_RS00565	-0.455645189	0.001819735	0.221684586	0.189777024	0.423988164	0.016341895	-0.171510308	0.32688367	-0.078565966	0.256077313
BW25113_RS17985	0.487313811	0.001819735	-0.255552791	0.279014419	-1.558893846	3.06E-11	-0.174300734	0.324953596	-0.059287264	0.73681658
BW25113_RS11100	0.623460366	0.001843202	-1.049966895	0.00090169	-3.05099203	4.05E-13	-0.498541929	0.061537286	-0.939793344	7.86E-05
BW25113_RS07045	0.460088412	0.001866717	-0.229967373	0.157971387	-0.685395541	8.53E-05	-0.379147407	0.008845326	-0.45832877	0.003384174
BW25113_RS13180	-0.363934424	0.001866717	0.215090952	0.117035445	0.015741642	0.939618711	-0.595774658	0.001308061	-0.818853229	5.40E-05
BW25113_RS19895	-0.370755192	0.001873673	-0.057149675	0.68218378	0.091393662	0.406783474	-0.01157219	0.919971646	-0.401175644	0.065170824
BW25113_RS04215	0.785474201	0.001934269	-0.957392983	0.023708023	-3.228138345	1.52E-30	-1.15311846	4.78E-06	-2.006987105	5.90E-13
BW25113_RS14440	0.294979775	0.00195605	-0.009790241	0.953097887	0.613617216	4.00E-09	0.434605789	0.000378427	0.192086873	0.032633982
BW25113_RS09340	0.841391548	0.00196419	-0.858898527	0.072936247	1.042833975	0.104394395	2.68887354	2.95E-23	1.85286814	0.003519523
BW25113_RS01875	0.578039029	0.00200363	-0.802838201	0.003269468	-0.618723948	0.022919314	-0.162604044	0.49562673	0.309229897	0.11632156
BW25113_RS13055	-0.396819197	0.00200363	-0.317091077	0.047510475	0.080289364	0.663750609	-0.200684316	0.138051854	-0.595099294	0.001842063
BW25113_RS07485	0.518247683	0.002104622	-0.479738872	0.022195542	-0.869549833	0.000118769	-0.568663317	0.003764053	-1.184732343	4.70E-09
BW25113_RS12410	-0.493039129	0.002104622	-0.680361923	0.005578054	-1.305923073	6.24E-21	-0.597560315	3.75E-05	-0.53928557	4.85E-06
BW25113_RS15760	-0.42297508	0.002139957	-0.456587651	7.69E-08	-0.650603764	1.23E-11	-0.509951335	4.37E-08	-0.609473647	6.52E-08
BW25113_RS02155	-0.206667112	0.002162086	0.757688033	2.52E-20	0.726241418	6.58E-16	0.052209038	0.736651669	-0.20502542	0.094163011
BW25113_RS17560	-0.322343357	0.002162086	0.288750167	0.026136347	0.615971234	0.00577573	0.01428072	0.911604074	-0.099790538	0.328260882
BW25113_RS00055	-0.312503535	0.002184091	0.224329941	0.095417663	0.219512889	0.044198077	-0.683179812	3.07E-11	-0.693797879	4.92E-14
BW25113_RS18690	0.487796466	0.002184091	-0.353874914	0.030930321	-0.989538142	6.68E-13	-1.19390209	1.18E-26	-1.268471934	5.13E-21
BW25113_RS04120	0.373823321	0.002276487	-0.5736624	0.000851417	-0.850335876	0.000325414	0.880336391	1.91E-09	0.360203939	0.044250984
BW25113_RS15805	0.578992246	0.002441155	-0.091435805	0.639835166	-0.424341631	0.008891993	0.064436972	0.692799794	-0.026876676	0.862256719
BW25113_RS09765	0.696120353	0.00244381	0.067609215	0.848403544	1.013867056	0.010097539	1.276423771	4.26E-09	1.282764163	1.83E-13
BW25113_RS09450	-0.357889913	0.002463981	-0.675110025	0.000286516	-0.558785167	0.038566406	-0.219033676	0.078837526	-0.353433956	0.002733064
BW25113_RS22900	-0.315294813	0.002468084	0.036782212	0.756681967	-0.072125504	0.589610275	-0.81751643	2.31E-14	-1.115391908	2.16E-25
BW25113_RS13335	0.459271235	0.002528518	0.700935161	0.002524091	1.345492143	3.36E-22	1.337231733	1.80E-24	1.614408384	2.63E-19
BW25113_RS04060	-0.292386382	0.002534245	0.010648304	0.957115976	-0.339191805	0.03638903	-1.348439298	1.19E-12	-1.881829532	3.29E-13
BW25113_RS16525	-0.385787159	0.002534245	0.220715762	0.152463357	0.085968092	0.575244506	-0.121998824	0.410362304	-0.267378605	0.058256488
BW25113_RS17420	0.584145167	0.002705564	-0.687488481	0.000327064	-0.997064694	2.48E-08	-0.536548265	0.001243158	-0.665119508	0.001118847
BW25113_RS19840	-0.419767515	0.002718172	0.582826537	0.004076425	0.785739948	3.93E-07	0.160667034	0.299734079	0.1029534	0.458997135
BW25113_RS11310	0.3582923	0.002813502	-0.215952729	0.129637354	-0.130126278	0.449068133	0.090188457	0.471431434	0.079936088	0.642159032
BW25113_RS13945	0.463892498	0.002828084	0.520213678	0.012830544	1.454266193	0.000101529	3.007784048	1.22E-112	3.414712109	6.87E-69
BW25113_RS15590	-0.300025401	0.002910794	-0.649414963	6.31E-05	-0.445336189	0.007022187	0.230860914	0.050125833	0.257594959	0.086566916
BW25113_RS00075	-0.276350184	0.00292389	-0.419396863	9.07E-05	-0.112150147	0.35287383	1.627264455	5.19E-51	1.351895087	2.08E-44
BW25113_RS16120	0.657079149	0.00292389	-0.126707837	0.725968432	-0.537185368	0.078980794	0.39797576	0.123978573	0.774156777	0.005873428
BW25113_RS19510	-0.306678685	0.00292389	-0.560704187	0.013643594	-0.991083248	4.14E-06	-1.285533784	1.14E-25	-1.810296275	1.12E-16
BW25113_RS21505	-0.420037502	0.002925682	-0.017887342	0.928542804	-0.177882702	0.196737349	-1.664807425	1.54E-14	-3.103412808	8.92E-07
BW25113_RS21095	0.569365087	0.002992544	-0.443406538	0.148930178	0.146316366	0.6501983	0.521937538	0.005554485	1.25072407	7.44E-05
BW25113_RS16315	0.278376057	0.003005939	0.072665727	0.494701336	0.063609105	0.66152197	0.305194508	0.003640237	-0.060595261	0.646009964
BW25113_RS04095	0.405929725	0.003029418	-0.941802247	3.20E-08	-1.958482239	3.94E-22	0.173861593	0.321930106	0.331580288	0.036294773
BW25113_RS08390	0.317648628	0.003033325	-0.011774577	0.947380764	0.125463057	0.372101943	0.135718411	0.25349857	-0.144668138	0.295526948
BW25113_RS22095	-0.457819721	0.003033325	0.390635753	0.018676735	-0.241187714	0.097059539	-0.908897279	5.09E-14	-1.412078954	4.60E-22
BW25113_RS05570	-0.379508631	0.003071009	0.599121961	7.56E-08	0.481517954	1.20E-06	-0.36664832	0.000351378	-0.382335673	2.56E-05
BW25113_RS04150	-0.354688977	0.003150756	0.445011556	3.16E-06	0.463345913	0.000223094	-0.535212638	2.22E-05	-0.753034748	8.37E-13
BW25113_RS04805	-0.280292194	0.003188515	-0.505929716	1.44E-05	-0.921483281	3.64E-25	-0.272845247	0.033627407	-0.763624482	1.83E-20
BW25113_RS04960	0.453394065	0.0032482	1.049192995	2.10E-09	1.436472891	9.47E-20	0.572453843	0.000557444	0.207772972	0.232057503
BW25113_RS04360	0.465661384	0.003278634	0.076667105	0.753968382	0.778544778	0.000611292	1.193501881	6.38E-19	0.926530589	3.46E-11
BW25113_RS00590	0.301563821	0.003295035	0.147716581	0.165298115	0.163883237	0.539437268	0.580039978	5.77E-08	1.102465243	6.71E-08
BW25113_RS11575	-0.258778376	0.003302619	-0.296439349	0.000418958	-0.429762777	1.20E-08	-0.01796463	0.885457572	0.011654347	0.936968587
BW25113_RS22020	0.332770477	0.003316381	1.754490544	8.16E-16	2.052673943	7.76E-27	0.775598	2.51E-06	0.135860679	0.789138136
BW25113_RS01700	-0.558944434	0.003318308	-0.587220856	0.008053798	-3.277040783	7.95E-32	-2.171146597	2.11E-31	-1.650329206	1.40E-21
BW25113_RS16400	-0.256949213	0.003369509	0.28746845	0.001126168	0.352822113	0.002535678	-0.563518896	9.00E-09	-0.772818168	1.04E-14
BW25113_RS12335	0.918526522	0.003404265	1.084050591	0.006779511	1.447747461	5.97E-07	0.926569086	0.008283511	1.765065854	3.25E-09
BW25113_RS11395	-0.253026648	0.003406675	0.139394536	0.491697865	-0.412540545	0.015607414	-0.499716951	7.59E-07	-0.67797045	9.28E-11
BW25113_RS19970	0.283692252	0.003406675	-0.128023424	0.299372167	0.303201515	0.069416554	0.590811435	4.16E-11	0.439357319	1.72E-05
BW25113_RS20950	-1.168607636	0.003423925	-1.26216707	6.85E-09	-1.602461448	6.42E-12	-2.936303135	2.84E-28	-3.489273726	2.06E-09
BW25113_RS21415	0.303158935	0.003423925	-0.59585502	9.34E-06	-1.043192499	2.86E-25	-1.461163779	6.19E-06	-3.978631027	3.03E-11
BW25113_RS00175	0.911516938	0.003571006	5.969367155	1.38E-53	6.274332353	1.08E-17	1.069069428	0.003480355	1.064172996	2.07E-06
BW25113_RS12685	-0.414901694	0.003571006	-0.230790047	0.212649989	-0.574019206	0.000597347	-0.005189469	0.977727277	0.182624454	0.38483511
BW25113_RS22890	0.398110518	0.003683482	0.625246184	1.44E-05	1.245642539	3.03E-12	1.222096564	1.20E-15	1.146229887	5.18E-18
BW25113_RS04475	0.439288557	0.003710485	-0.466700827	0.001496387	-1.661519094	3.32E-21	-0.419565967	0.001197413	-0.337085646	0.079607047
BW25113_RS00780	0.301909238	0.003726651	-0.603852678	5.28E-05	-1.04110995	6.96E-22	0.080058303	0.514517397	-0.333527157	0.001770397
BW25113_RS09945	-0.519910694	0.003726651	-1.679628457	4.13E-18	-2.169615188	1.45E-25	-1.725305064	5.73E-24	-1.609835073	8.43E-22
BW25113_RS17015	-0.355593343	0.003726651	-0.603367739	0.000605772	-1.120236705	4.12E-08	-0.838471334	1.21E-10	-1.144322833	1.37E-23
BW25113_RS15960	0.497433662	0.00373309	-0.756152207	0.00028546	-0.62874526	0.032655232	-1.149114134	1.41E-10	-1.318289564	1.17E-15
BW25113_RS09865	-0.958924933	0.003833706	1.045897888	2.57E-05	-0.326410014	0.234865642	-2.850243459	7.79E-13	-4.140085556	1.30E-19
BW25113_RS15310	-0.300836414	0.003833706	-0.407367894	0.002323578	-0.741052164	1.23E-12	-0.597567339	1.54E-10	-0.903423287	2.56E-19
BW25113_RS11085	-0.351075342	0.003839017	-0.053592061	0.808514175	0.096518202	0.750429744	-0.770105727	1.52E-06	-1.591385961	1.96E-09
BW25113_RS07730	0.425264426	0.003857304	3.26657633	1.52E-24	4.111185289	3.73E-153	1.777631135	4.32E-25	1.458548867	0.029558655
BW25113_RS12880	-0.809801471	0.003857304	-0.202712911	0.523707948	-0.541026564	0.045017801	-0.990418243	0.000121912	-1.859504539	2.26E-11
BW25113_RS12460	0.299550715	0.003868609	-0.08325617	0.582576721	-0.321084593	0.017670959	0.382390754	0.001168282	0.080447687	0.627177772
BW25113_RS19280	-1.105553781	0.003868609	-2.845449188	1.14E-110	-5.740821573	1.80E-32	-7.042294686	7.19E-28	-9.095033718	5.94E-49
BW25113_RS08785	0.438479141	0.004085909	-1.821374404	7.61E-15	-3.241312539	1.01E-39	-1.496555821	3.71E-13	-0.426843331	0.395324207
BW25113_RS10100	-0.38216588	0.004085909	-2.110411795	9.19E-23	-1.941325489	2.74E-17	-2.542616932	3.27E-58	-2.96277909	3.56E-30
BW25113_RS22155	0.96830215	0.004114165	0.067648878	0.909717771	-1.036350896	0.032914537	0.686699549	0.066570416	0.402731854	0.247689235
BW25113_RS02600	-0.736610698	0.004132072	-0.16416367	0.64238103	-0.238889983	0.411555151	-0.604828387	0.017455969	-0.738546296	0.001066547
BW25113_RS11670	-0.370186887	0.004143595	0.525780497	0.00067646	-0.202165911	0.289071256	-0.428011875	0.014266023	-1.080699204	4.67E-11
BW25113_RS03740	-0.625572961	0.00415914	-0.165704655	0.596547909	-0.170182206	0.742021695	-0.510721836	0.083851814	0.505694174	0.332384429
BW25113_RS21160	-0.757274291	0.004161648	-1.887300054	5.41E-07	-1.663597624	3.75E-07	-2.166567747	7.07E-11	-1.135101511	0.002248574
BW25113_RS15835	-0.384989001	0.00420357	0.328804052	0.040004636	0.084986723	0.66084424	0.269603554	0.342409408	1.262165169	4.45E-08
BW25113_RS04830	-0.359766965	0.00422454	0.050092351	0.795134626	0.547618113	1.96E-07	-0.157866702	0.162345394	-0.259813469	0.014618671
BW25113_RS20375	-0.398641985	0.004300943	0.057019667	0.808530743	2.061180764	5.60E-80	0.86022164	0.123479193	1.217391769	4.61E-29
BW25113_RS06445	0.197147629	0.004392034	0.005300939	0.977204563	-0.014544828	0.940479943	1.079785004	1.32E-17	1.018100774	5.81E-16
BW25113_RS05070	0.47275187	0.004487327	-0.522656217	0.22725255	-3.775659987	8.97E-26	-2.34827481	3.13E-06	-5.281703746	1.22E-32
BW25113_RS16690	0.582370765	0.004518877	0.427406074	0.079744199	0.105388314	0.751522579	0.085238735	0.75738516	0.211765138	0.295010122
BW25113_RS09635	-1.020359635	0.004521359	-0.942316142	0.019826191	-0.595513516	0.148267524	-1.251535008	0.000590102	-0.575863497	0.088019939
BW25113_RS14160	0.495094745	0.004521359	0.520501881	0.156405194	-0.444617099	0.39365067	-1.00895838	0.211512854	-3.918270376	2.24E-100
BW25113_RS06075	1.088101772	0.004522973	-0.183545864	0.770822688	0.439374122	0.336159497	-0.07339938	0.883516344	-0.345785467	0.391050712
BW25113_RS12835	-1.425831418	0.004542017	-0.567430964	0.299617438	-1.134697695	0.025115098	-0.73036235	0.100001989	-0.710613086	0.059045424
BW25113_RS03745	-0.353372266	0.004543585	-0.155954996	0.316472418	-0.328362856	0.389036869	-0.349115224	0.127383183	0.470536081	0.277341921
BW25113_RS06650	-0.388743426	0.004645211	-0.123291249	0.501846429	-0.052380105	0.775807056	-0.822624143	6.87E-16	-0.76662932	5.52E-10
BW25113_RS14905	-0.416716955	0.004664309	-0.522077927	5.10E-05	-1.031104596	6.88E-13	-1.115216624	6.20E-19	-1.00394703	2.63E-20
BW25113_RS06565	2.269769704	0.004728134	0.077011281	0.961958059	-0.225895878	0.88030551	2.844163359	3.71E-06	3.07196788	1.02E-06
BW25113_RS18210	0.423747564	0.004728814	-0.319441035	0.356065862	-3.188905379	6.53E-28	-2.190395127	9.62E-15	-4.049389829	3.33E-52
BW25113_RS10110	0.554433303	0.004741924	0.123145965	0.690284734	-0.52606588	0.082617555	-0.181307902	0.454890459	-0.328057153	0.272218522
BW25113_RS20395	0.311051073	0.004808009	-0.267408963	0.018588522	-0.220527234	0.372701625	2.037455212	6.63E-49	1.423927626	3.90E-18
BW25113_RS12145	-0.495893105	0.004913204	0.15870847	0.395471557	0.330401829	0.041354934	0.072875672	0.644423785	0.242099626	0.082335831
BW25113_RS04970	-0.318486711	0.005044336	0.273492661	0.075237461	0.07933242	0.544509068	-0.382609942	0.000355281	-0.255580797	0.009220055
BW25113_RS09575	-0.299631028	0.005080588	0.278283407	0.075290786	0.258766625	0.070210683	-0.418795108	0.003536134	-0.715938176	2.31E-10
BW25113_RS01070	-0.31976992	0.005115498	-0.006555249	0.966707847	-0.040028356	0.80746528	-0.66878586	1.60E-08	-0.839839092	1.94E-17
BW25113_RS17920	-0.230082835	0.005163542	-0.298556516	0.000411401	-0.250636541	0.149545033	0.147458779	0.195619837	0.150078018	0.021554111
BW25113_RS20930	-0.793044253	0.005196163	-0.884629726	3.40E-06	-1.264736103	2.13E-10	-1.937626779	7.40E-13	-2.197080152	2.49E-14
BW25113_RS15975	-0.37672211	0.005299664	0.929187542	0.008229784	1.363736101	2.46E-21	-0.378409444	0.024933267	-0.32350246	0.015529864
BW25113_RS18805	-0.231654083	0.005299664	0.068355251	0.556714082	0.275889308	0.049714018	-0.05531484	0.630373521	-0.34161577	0.001143733
BW25113_RS11485	-0.327728666	0.005318017	0.439414477	0.053819306	0.703820567	3.53E-07	-0.306762933	0.032284494	0.350846567	0.564906767
BW25113_RS07740	0.51364686	0.005336627	3.273832079	2.80E-23	3.993592714	5.83E-185	1.69794885	4.16E-21	1.559026297	0.003317673
BW25113_RS04525	0.422593212	0.005416979	-0.449436346	0.008445673	0.799996479	0.024367675	0.003460521	0.994003849	-0.516729453	0.457870243
BW25113_RS18410	0.385507694	0.005449242	-0.441781838	0.005004482	-1.26955542	2.55E-15	-0.945327304	3.56E-11	-1.026437429	1.83E-09
BW25113_RS04925	0.278352517	0.005486263	0.270320746	0.100607745	0.386449795	0.07004247	0.294722031	0.003348092	0.265210445	0.022714743
BW25113_RS19630	-0.316761386	0.005486263	-0.149599601	0.339769631	-0.245896954	0.037057178	-0.204239983	0.177156634	-0.625730103	0.001305662
BW25113_RS21155	-0.427533815	0.005486263	-1.443183748	4.79E-13	-1.96074431	1.96E-24	-2.177943978	3.08E-22	-1.386768129	0.022925425
BW25113_RS23005	0.580806898	0.00552017	0.870032692	2.27E-05	1.723335403	6.46E-15	4.700570293	8.91E-110	5.082257046	1.59E-151
BW25113_RS20455	0.628924732	0.005585628	0.418129874		-1.388766004	8.49E-16	-0.493086765	0.00014527	-1.133191755	0.018221266
BW25113_RS08790	0.489871783	0.005627686	-1.628695677	5.87E-11	-2.412116065	2.39E-37	-1.439343248	6.90E-18	-0.157655507	0.771609092
BW25113_RS21840	0.5091948	0.00566691	1.946905705	2.39E-16	2.807507102	1.12E-11	1.877636981	3.89E-27	2.008198786	1.31E-25
BW25113_RS16705	0.443324426	0.005694063	-0.278641596	0.178404109	-0.576083294	0.025827835	0.197342148	0.264912725	-0.276199468	0.153187466
BW25113_RS10040	0.407899586	0.005702017	-0.000383993	0.998802652	-0.452164481	0.008385378	0.03020181	0.856820494	-0.362621054	0.003938747
BW25113_RS21675	0.270726278	0.005729856	-0.304588005	0.011469717	-0.048071584	0.770160151	1.743150265	4.48E-54	1.833145993	5.83E-41
BW25113_RS21350	-0.311716681	0.005739302	-0.176578246	0.479062955	-1.153544403	2.13E-08	0.319710673	0.002574284	0.637723893	5.84E-05
BW25113_RS21705	0.235843153	0.005739302	-0.252193052	0.298404612	-0.212838196	0.419585992	-0.443775234	3.40E-05	-0.770711031	0.000108614
BW25113_RS15880	0.378482198	0.005790901	0.328869461	0.092501782	0.618175498	2.16E-05	0.940670274	1.99E-11	1.213570395	2.12E-15
BW25113_RS07785	-0.680158513	0.005792956	0.107120274	0.733380862	0.256074602	0.426254789	-0.857451275	0.000635195	-0.716436999	0.004401123
BW25113_RS03775	0.270530476	0.005853201	0.185516595	0.238790842	0.003329956	0.983857429	0.949703938	9.22E-12	1.224560361	1.69E-10
BW25113_RS22810	-0.204809317	0.005940129	0.27348095	0.05483289	0.19089233	0.373117244	-1.173803757	2.47E-11	-2.107581945	0.00100647
BW25113_RS00325	-0.428434584	0.005984744	-0.314523881	0.239152821	-0.375531968	0.069684422	0.18452899	0.349098742	1.063276168	5.34E-07
BW25113_RS16150	-0.547085563	0.006045496	-0.604269438	0.001899093	-2.021984979	5.52E-11	-4.148876177	7.45E-09	-6.43093002	3.44E-29
BW25113_RS04235	0.376572838	0.006077565	1.337206337	1.42E-07	1.601158065	7.68E-23	0.860254591	1.08E-12	1.054878314	5.22E-12
BW25113_RS20840	0.483768408	0.006138493	-1.317951328	2.56E-06	-1.105352923	3.96E-06	0.0427848	0.856683183	-0.029031837	0.906099172
BW25113_RS20050	-0.437725012	0.006212809	0.650207689	0.000343169	0.806947413	1.16E-06	-0.007033565	0.965232506	0.005886092	0.964359738
BW25113_RS21150	-0.453214958	0.006212809	-1.861911664	5.37E-18	-2.719541958	5.51E-38	-3.20296334	3.13E-28	-2.380595309	0.009765599
BW25113_RS14155	0.549284935	0.006441795	0.489191634	0.143257972	-0.413262402	0.417631243	-0.88075308	0.235287694	-3.424322749	1.74E-30
BW25113_RS08525	-0.295630537	0.006644064	-0.131116364	0.33976564	0.526743126	0.081799425	0.428006954	9.61E-06	1.026213037	6.70E-06
BW25113_RS18685	1.285781042	0.006677336	1.481334817	0.002814667	-0.819164926	0.319007778	0.654380241	0.202614053	1.007373274	0.026110604
BW25113_RS09725	0.26386793	0.007035841	0.021359233	0.922682406	0.586012414	1.02E-07	0.229294187	0.14906416	-0.773100741	0.04254036
BW25113_RS03590	0.533160661	0.007078395	1.935150711	2.04E-49	1.756139338	3.55E-12	1.235777923	6.24E-16	1.323231325	8.48E-14
BW25113_RS18735	-0.268295063	0.007078395	0.038297789	0.755080127	0.19008118	0.138092196	-0.781387937	9.81E-10	-1.189805792	2.74E-14
BW25113_RS21570	-0.286732258	0.007078395	0.564147287	4.94E-05	0.541332743	1.76E-06	-0.671513458	0.000692275	-1.517417215	3.50E-07
BW25113_RS16170	-0.522200341	0.007083085	-0.30823245	0.04941282	-1.681425648	7.98E-24	-4.272212376	5.53E-09	-6.64490353	1.02E-26
BW25113_RS12470	0.632476736	0.007158882	0.023348371	0.953097887	-0.070235287	0.856551387	2.117779891	7.88E-15	2.668699587	3.33E-29
BW25113_RS03660	0.399692998	0.007199856	-1.353351725	1.16E-11	-3.642778303	2.16E-43	-1.484779994	2.05E-14	-2.0058914	6.31E-22
BW25113_RS13675	-0.317996931	0.007199856	0.276961476	0.015035301	0.120241765	0.388371529	-0.423399999	0.00026715	-0.777058331	7.10E-16
BW25113_RS19275	-0.942136606	0.007279125	-2.598720005	1.02E-11	-4.20298076	2.07E-05	-8.912303241	2.26E-16	-6.301741613	3.80E-21
BW25113_RS08080	1.811067125	0.007346414	0.323366987	0.46408472	0.707410249	0.20369109	1.297446403	8.04E-06	0.150517007	0.891731709
BW25113_RS11015	1.58095701	0.007354768	0.575268748	0.437652774	0.622128173	0.331368642	0.149614838	0.830372871	0.06865706	0.910349518
BW25113_RS04160	0.400560621	0.007395285	0.049096064	0.811584797	-0.554099186	0.001640692	0.54489298	0.000785712	0.748548852	0.001067232
BW25113_RS19200	-0.412812684	0.007395285	-0.219602619	0.35590791	-0.413117623	0.015616926	-0.905855383	7.94E-08	-0.801146685	6.42E-07
BW25113_RS22500	0.769579174	0.007442312	1.799519701	6.91E-09	2.150927517	3.68E-16	1.749648902	5.16E-13	1.549042752	1.15E-06
BW25113_RS18760	0.326194137	0.007520148	1.042739105	3.04E-13	1.712434398	1.14E-24	0.877535056	2.37E-06	0.614538031	0.104300414
BW25113_RS20385	-0.277191209	0.007538425	-0.060174794	0.653858411	-0.186791652	0.058914767	-0.477681717	9.51E-07	-0.83676015	2.41E-20
BW25113_RS22075	-0.326568694	0.007558124	-1.332312342	8.45E-13	-1.712309671	2.81E-52	-1.463763951	5.78E-26	-2.242219784	4.03E-22
BW25113_RS03335	0.180750359	0.007586059	0.185098666	0.031249551	0.164437099	0.223823603	0.047298753	0.726446974	-0.260695951	0.007895644
BW25113_RS06030	0.614385228	0.00759084	0.071889005	0.852975275	0.888645837	0.003721919	0.534858512	0.017519307	0.931011932	1.51E-05
BW25113_RS04685	0.686095996	0.007662873	1.482238046	4.37E-08	1.572508902	3.70E-07	1.26601177	6.47E-07	-0.08382086	0.907871779
BW25113_RS14260	0.514210479	0.007690156	0.313028481	0.235586993	0.112109902	0.663750609	0.880450329	1.67E-06	1.477130786	8.03E-15
BW25113_RS21025	-0.397096788	0.007690156	0.446780601	0.054470862	1.201635293	6.68E-11	0.272724718	0.046711148	0.136594106	0.336513081
BW25113_RS16840	-0.307582194	0.007763208	0.409684745	0.003987953	0.319028581	0.010228443	-0.077604382	0.581410413	-0.277077372	0.002949081
BW25113_RS00775	0.301466361	0.007787086	0.66580831	1.99E-08	1.050563495	1.31E-08	1.19636547	1.89E-25	1.199517064	8.06E-19
BW25113_RS20960	-0.755245225	0.007787086	-0.567000911	0.013340182	-0.631518924	0.021279378	-1.762477775	5.43E-10	-2.379199214	1.40E-09
BW25113_RS22405	-0.439924523	0.007824297	-0.260068096	0.141202477	-0.076181806	0.71420881	-0.6183436	0.000644885	-0.033381639	0.862970066
BW25113_RS16165	-0.49071967	0.007846911	-0.29259379	0.129813688	-1.581263297	7.81E-14	-4.116923437	9.84E-11	-6.574841438	3.83E-14
BW25113_RS11550	0.342586874	0.008235684	-0.201024636	0.170203581	-0.242164501	0.094618587	-0.357548659	0.005343027	-0.208408871	0.055046508
BW25113_RS04515	0.441145577	0.00826284	-0.86233254	1.65E-05	-1.500786774	6.21E-20	-0.132284743	0.45724797	-0.498894955	0.004456104
BW25113_RS02405	-0.288536599	0.008480018	-0.241556532	0.142988503	-0.340540797	0.106356796	0.130622161	0.384346418	-0.238221701	0.008850386
BW25113_RS22355	-0.322740106	0.008480018	-0.070149225	0.750572127	-0.354780235	0.008353291	-0.699211613	2.48E-09	-0.529944403	6.31E-08
BW25113_RS06300	-0.203584924	0.008538017	-0.08508949	0.332363654	-0.027268507	0.88030551	-0.339302976	0.000487301	-0.640118425	7.45E-19
BW25113_RS19300	-0.38399547	0.008538017	0.296693608	0.26228851	0.304145377	0.033596505	-0.598341861	1.24E-05	-0.598992234	2.39E-05
BW25113_RS09415	-0.302700197	0.008652885	-0.27654548	0.062813057	-1.039463318	3.81E-14	-1.321045418	3.52E-22	-1.943696253	2.08E-22
BW25113_RS16550	0.356858373	0.008652885	0.295722442	0.078083717	1.139787307	6.65E-09	2.064965064	7.89E-64	1.849619812	8.00E-42
BW25113_RS19780	-0.187597987	0.008652885	0.066368108	0.754888961	-0.430596879	5.67E-06	-0.75376353	3.86E-10	-1.260132522	1.71E-41
BW25113_RS10255	1.058734843	0.008766879	0.273302234	0.66535329	-0.046555586	0.947191369	1.488480203	0.000220964	2.194490572	1.41E-09
BW25113_RS12070	0.556433488	0.008825873	0.941712213	0.003043014	0.5615893	0.004702871	0.476979789	0.001870467	0.554603566	8.26E-05
BW25113_RS07750	0.278291842	0.009080058	0.079268166	0.620937963	0.225195839	0.280891977	1.152370197	1.18E-19	1.125731654	2.41E-13
BW25113_RS03375	-0.384055518	0.009092494	0.194587521	0.405246923	0.488567862	0.004729387	-0.819801297	3.29E-08	-1.022859039	1.42E-10
BW25113_RS08475	-0.422974475	0.009092494	-0.248981033	0.202597477	0.000589969	0.998631046	-0.621998878	9.22E-05	-0.751959785	1.29E-07
BW25113_RS00165	0.761732395	0.009116219	5.246231751	4.45E-17	6.541164426	8.10E-17	0.337680841	0.405245079	0.698126348	0.002886406
BW25113_RS00450	0.252848239	0.009138821	-0.369998154	0.001930588	-0.060284142	0.769925055	0.335707907	0.000497915	0.229065636	0.016659689
BW25113_RS05045	0.405011534	0.009138821	-0.396334364	0.309465876	-3.679623021	8.92E-21	-2.658397519	3.82E-15	-5.248914392	1.76E-22
BW25113_RS10980	-0.588211238	0.009170935	-0.63659022	0.013880925	0.030902792	0.921913304	-0.454894934	0.05451209	-0.348340425	0.117125944
BW25113_RS01140	0.354344148	0.009258123	-0.126529785	0.51725505	-0.085950235	0.679491435	0.479117188	0.000254692	0.105715986	0.603520039
BW25113_RS16320	-0.248405476	0.009430737	-0.332695708	0.004787088	-0.438651917	7.05E-05	-0.143721114	0.36889494	-0.482567312	1.56E-06
BW25113_RS01060	-0.296891869	0.009694005	0.357753283	0.214088163	1.180738502	3.88E-10	0.466034109	2.05E-05	0.087991252	0.5976833
BW25113_RS16035	-0.337161944	0.009773509	-0.633669342	1.44E-06	-1.375161409	3.51E-37	-1.412458433	5.12E-21	-1.844663997	7.67E-26
BW25113_RS04690	1.322773717	0.009788355	2.772491809	1.13E-61	2.597285531	1.90E-54	2.44559289	3.06E-43	1.056749146	0.228925295
BW25113_RS08665	0.482808126	0.009788355	0.579551972	8.05E-05	-0.308950426	0.139685603	0.156164182	0.303409002	-0.48210459	0.169871896
BW25113_RS08380	0.358720529	0.009794109	-0.480059189	0.041966903	0.01551343	0.947949079	1.280192067	8.66E-19	1.502412977	7.76E-28
BW25113_RS22410	0.737852673	0.009980524	-0.020490847	0.967876888	-1.050674636	0.015099342	0.824104146	0.003536134	1.233741839	2.09E-06
BW25113_RS20655	-0.29221372	0.010097333	0.131152016	0.47760138	0.559573909	0.011222153	-0.128484121	0.328471672	0.087594005	0.459789168
BW25113_RS22110	0.336683897	0.010097333	0.522017867	0.030189614	1.180921082	1.09E-16	0.80015319	2.14E-08	0.77412571	5.91E-11
BW25113_RS22570	-0.411269944	0.010127171	-1.883273961	7.95E-13	-2.233653453	4.65E-16	-2.42339402	2.29E-39	-2.837106947	5.68E-26
BW25113_RS15920	-0.388171194	0.010153102	1.31113156	6.87E-13	1.425009468	5.49E-11	0.179470961	0.350482027	-0.147256686	0.390297054
BW25113_RS04660	0.535239944	0.010188841	0.32135086	0.081739546	-0.133529963	0.482581321	-0.079362798	0.667991042	-0.031827897	0.859392018
BW25113_RS04470	0.340513469	0.010219556	-0.653016884	2.27E-05	-1.650963674	7.47E-26	-0.359702401	0.019174068	-0.276032507	0.127584644
BW25113_RS07760	0.726799257	0.010219556	-1.185120024	2.57E-07	-2.567917316	5.55E-16	0.249110814	0.292885732	-0.183973449	0.480759799
BW25113_RS11985	0.404600178	0.010219556	-0.771744965	0.005100476	-1.332634633	5.90E-09	-0.221158585	0.179004423	-0.559180827	0.001672258
BW25113_RS13260	0.499485489	0.010219556	-0.164067319	0.63573283	-2.330242994	7.51E-21	-0.261850716	0.160521736	-0.682766434	4.81E-05
BW25113_RS13665	-0.334283214	0.010219556	0.150583943	0.540835216	0.374206803	0.076206534	-0.006408567	0.965232506	-0.068859067	0.633200957
BW25113_RS20780	0.533006819	0.010336227	1.608991309	0.030053099	-0.179807945	0.557612516	-0.742085837	3.19E-05	-0.777089615	0.00133148
BW25113_RS20940	-1.019856832	0.010410656	-0.603567216	0.024828962	-1.093525279	2.31E-11	-2.769590739	4.72E-08	-4.03440346	1.20E-14
BW25113_RS02520	0.453720812	0.010629573	-1.000319937	1.07E-06	-1.280994664	3.66E-10	-0.90335732	1.03E-06	-1.329315117	4.80E-13
BW25113_RS11545	0.654682625	0.010801197	-0.551643067	0.073347169	-0.015040924	0.965528894	0.029148991	0.916029554	0.086007152	0.688544151
BW25113_RS02515	0.415485478	0.010815218	-0.935594936	1.88E-05	-1.515327308	1.37E-18	-1.000619803	4.06E-07	-1.618599353	1.47E-25
BW25113_RS00320	-0.342976473	0.010838772	-0.544708206	0.012069766	-0.646239866	0.00026957	0.121467226	0.476286797	0.473191924	0.004530346
BW25113_RS09510	-0.439839882	0.010838772	-0.352449905	0.048403211	-0.804519675	1.24E-06	-1.752519092	1.66E-25	-2.223172934	1.56E-12
BW25113_RS15090	0.30570248	0.010878684	-0.255379885	0.314765028	-0.656029291	0.003956717	-0.102916967	0.53728771	-0.572827196	0.005020391
BW25113_RS22240	-0.256012929	0.010878684	-0.172131951	0.158530094	-0.441585425	0.000993883	-0.63627315	7.74E-10	-0.783153785	3.26E-15
BW25113_RS01630	-0.404770699	0.01089453	-0.079683377	0.700831828	0.161416255	0.347086233	0.557221644	0.089543619	1.639985352	4.38E-16
BW25113_RS11470	-0.436052926	0.01089453	0.097153458	0.725085814	-0.503551118	0.015995578	-1.31995255	4.62E-11	-1.173392462	0.047902885
BW25113_RS07980	-0.286456809	0.011068079	-0.234033809	0.347696082	-0.221228733	0.203326054	-0.294032143	0.033388061	-0.353925745	0.001765287
BW25113_RS11820	0.301313897	0.011272406	0.772878699	2.58E-08	1.124068909	1.80E-25	0.566494375	0.000149105	-0.007980177	0.97735166
BW25113_RS05035	0.332196723	0.011316487	-0.302473518	0.009930509	-0.284321975	0.039173819	1.297202882	1.44E-31	1.14299255	5.64E-21
BW25113_RS02425	-0.260395693	0.011388095	0.10809152	0.629730559	1.005051843	0.009000231	0.918701229	1.44E-17	0.954413215	8.13E-17
BW25113_RS21865	0.263444072	0.011431421	0.117930747	0.370619964	0.465204501	0.00039989	0.983161051	7.22E-16	1.392279313	1.21E-16
BW25113_RS20095	-0.522752796	0.011437805	0.370943798	0.170203581	1.025350321	6.22E-08	-0.394042216	0.062233555	-0.395660231	0.037769471
BW25113_RS07840	0.841510369	0.011485098	-0.070371156	0.89981042	0.123874955	0.812228291	0.920429555	0.004079471	1.880207183	3.49E-08
BW25113_RS05565	0.363658455	0.0115274	0.299207177	0.113752829	0.262781653	0.356953737	0.093237925	0.567906683	-0.118814324	0.415392218
BW25113_RS03620	0.580525198	0.011682004	0.208915135	0.470632098	-0.321156872	0.312958334	0.729636265	0.002302404	-0.533725336	0.061521449
BW25113_RS13195	-0.264093886	0.01170451	0.554492533	0.000205255	0.059666149	0.803880635	-0.287620091	0.100760834	-0.574087156	0.042705311
BW25113_RS15440	0.31977336	0.011707466	0.26542619	0.119839907	1.311958969	1.99E-31	0.309580081	0.048962706	0.39902501	0.001235486
BW25113_RS22805	-0.225512997	0.011709442	0.309745172	0.061461927	0.246108655	0.210753735	-1.046983387	1.75E-10	-1.923491808	0.001314142
BW25113_RS11175	0.400434837	0.01172079	0.677405968	0.032291081	0.628534348	6.90E-05	1.200276053	1.50E-10	0.370889832	0.440044496
BW25113_RS00485	-0.255251038	0.011728871	0.197857897	0.359475795	0.450102102	2.76E-06	0.215293141	0.050785218	-0.110040363	0.209107902
BW25113_RS22015	0.330153137	0.012001147	1.529287297	9.00E-17	1.954618645	2.96E-32	0.621131876	0.000308461	0.026465002	0.957746525
BW25113_RS10125	-0.650822478	0.012086315	2.412315276	1.71E-11	2.748964347	3.48E-16	-1.000426045	0.003682487	-2.4719967	6.72E-21
BW25113_RS10780	-0.27155748	0.012172256	0.28965156	0.007111877	0.361962276	0.000324216	-0.370977758	0.002830996	-0.641684867	3.29E-10
BW25113_RS18975	0.317820511	0.012228777	-0.223847585	0.451419127	-0.515884462	9.68E-05	0.306532119	0.006600243	0.202393775	0.075527474
BW25113_RS02380	0.467114334	0.01223988	-0.546690308	0.003091981	-0.25354776	0.169305417	1.147861451	1.65E-11	1.341363843	1.39E-20
BW25113_RS09630	0.355791256	0.01223988	-1.18910244	3.17E-17	-2.279264885	1.24E-25	-1.193155566	1.13E-21	-1.448244476	1.65E-33
BW25113_RS17550	-0.204268432	0.012286971	-0.170647391	0.095000285	-0.161678697	0.499700543	-0.116024491	0.474871474	-0.498653149	2.50E-11
BW25113_RS09595	-0.242484046	0.012467804	0.098818275	0.473946588	0.438145475	0.002750441	-0.06204036	0.708015741	-0.365228296	0.001672258
BW25113_RS13845	0.614188723	0.012599234	-1.542127113	5.82E-08	-2.569026979	6.84E-15	-0.930815944	3.02E-05	-0.469732349	0.030003854
BW25113_RS11325	-0.393742475	0.0126578	-0.31640986	0.06435084	0.207412773	0.69855113	0.245879351	0.201490791	0.540840123	2.17E-05
BW25113_RS06560	0.63821647	0.012699882	0.300342003	0.367523392	0.293355981	0.470563361	1.244365674	4.69E-07	0.935156559	0.000194787
BW25113_RS00940	0.349822054	0.012710569	-0.166508477	0.367039373	-0.076774406	0.663789321	0.743252685	7.04E-09	0.952608361	5.38E-08
BW25113_RS07050	0.611485843	0.012830912	-0.489589508	0.106240164	-1.917970287	1.74E-07	-0.939258077	0.002581628	-1.278230648	8.63E-07
BW25113_RS08820	0.386279123	0.012851958	-0.568034144	0.04040453	-1.128601666	6.14E-08	-0.451594202	0.011601328	-0.624372843	0.001602555
BW25113_RS06555	0.436607079	0.013007458	0.601362165	0.027909753	0.943759028	0.000318891	0.938172563	2.88E-07	0.346348451	0.087511056
BW25113_RS15055	-0.217573297	0.013007458	0.345774583	0.000717978	0.39957084	0.004542589	-0.359776885	0.001242568	-0.619028637	3.73E-09
BW25113_RS21630	-0.325253146	0.013007458	0.156681827	0.3382371	0.470213022	0.000252626	-0.108354519	0.399446234	-0.305972529	0.006868505
BW25113_RS00870	-0.327356656	0.013040684	0.175100428	0.556133469	0.704067634	5.23E-07	-0.096253008	0.587425241	-0.156410836	0.274949908
BW25113_RS08965	0.248866709	0.013089927	0.170329964	0.289658364	1.56093487	2.83E-05	1.600014438	7.29E-55	1.476833637	4.04E-46
BW25113_RS13550	-0.209227459	0.013120268	-0.001754437	0.993784829	-0.038730693	0.825992223	-0.316107175	0.001837544	-0.483814176	6.92E-07
BW25113_RS03000	0.323503809	0.013199277	-0.468018946	0.022727118	-0.782905023	0.000318891	-0.001660109	0.991752102	0.122595179	0.503706605
BW25113_RS10565	0.356288749	0.013258093	-0.643631351	0.005104628	-0.165284116	0.375636662	1.17083183	6.90E-15	1.450686876	9.22E-24
BW25113_RS12775	-0.370887305	0.013477581	0.107703372	0.707646986	0.336969339	0.14546415	-0.260323498	0.210806574	-0.587702806	0.004845152
BW25113_RS16555	0.256648373	0.013843398	0.237638452	0.040699646	1.044321431	3.78E-11	1.79215501	2.63E-69	1.571699369	4.56E-76
BW25113_RS20060	0.172528858	0.01414995	0.408341609	0.00794178	0.517082583	0.001383655	0.062523146	0.453386617	-0.113487987	0.236940555
BW25113_RS19040	-0.293338311	0.014156819	0.264037634	0.058934788	0.301526195	0.046071268	-0.562253748	2.78E-06	-0.678294046	4.56E-06
BW25113_RS16760	-0.304514808	0.014171984	-0.074416511	0.629061404	-0.425489599	0.000650099	-0.101782528	0.538199716	-0.744654071	3.90E-11
BW25113_RS15640	0.340353428	0.014238422	-1.013450416	5.43E-06	-2.554731124	9.12E-55	-0.993631856	3.96E-14	-1.327968496	8.50E-24
BW25113_RS10840	0.442597385	0.014257134	0.138743996	0.51279773	0.230944314	0.199378545	1.510243372	1.59E-23	1.716832117	7.26E-37
BW25113_RS08290	0.252454372	0.014322789	0.013698069	0.934392131	0.309180719	0.089552231	0.519580597	0.002253045	0.05323828	0.664382159
BW25113_RS09505	-1.154116788	0.014391978	-1.614195963	0.007517209	-1.990119303	0.000594041	-2.542921295	4.70E-06	-1.656971357	7.33E-05
BW25113_RS10590	-0.361753271	0.014697941	0.603268572	0.01591571	0.744679336	1.15E-07	0.599357748	9.25E-06	0.642578467	3.26E-05
BW25113_RS11705	-0.607547219	0.014697941	0.272574724	0.470618382	6.271086721	7.51E-56	5.760541005	4.50E-09	5.313977984	4.54E-08
BW25113_RS20195	-0.205786789	0.014697941	0.293710938	0.014324411	0.144853144	0.139668757	0.017676186	0.921740694	-0.063578863	0.509970853
BW25113_RS06610	-0.419492385	0.014860008	0.264440919	0.183897736	1.272094297	0.013786001	0.43636593	0.01214055	0.621351691	0.000155114
BW25113_RS02185	-0.500399376	0.01498247	0.240168245	0.426111745	0.55503233	0.00130857	-0.393841582	0.04321944	-0.834544801	1.56E-05
BW25113_RS16490	-0.447144362	0.015020287	-0.219165892	0.395610562	-0.541835677	0.270899412	-0.076105645	0.712024664	-0.387391277	0.06196283
BW25113_RS19450	-0.295869177	0.015020287	0.734438337	0.000113718	0.953060997	1.22E-18	0.507450682	9.52E-07	0.448110534	1.64E-06
BW25113_RS03970	-0.356544782	0.015130946	0.723756587	7.79E-11	-0.152664168	0.405811076	-0.392818589	0.006583934	-0.103487839	0.470647679
BW25113_RS11500	0.49380796	0.015130946	1.535862209	1.23E-11	1.876363981	2.55E-29	0.28155591	0.286324039	2.172385944	0.044727784
BW25113_RS16080	-0.281248718	0.015158657	-0.363155842	0.009614677	-0.495578901	6.54E-05	0.588564365	0.00063891	0.847186608	3.12E-12
BW25113_RS06065	0.787461482	0.015387069	-0.104691096	0.854467895	0.387375399	0.372819217	1.135040081	0.027546859	2.264579077	4.06E-13
BW25113_RS11520	-0.518337263	0.015387069	0.959167601	0.003161333	0.57605788	0.001588538	-1.748109699	1.67E-16	-0.318601266	0.763308418
BW25113_RS01225	0.2487097	0.015415732	-0.30842268	0.009192414	0.183928666	0.3102811	0.46206635	2.36E-05	0.180713735	0.178093496
BW25113_RS21200	-0.575505278	0.015494528	-0.569532142	0.046569969	-0.195665652	0.49616205	-1.089887045	1.81E-05	-1.079582498	4.47E-06
BW25113_RS03755	-0.307664116	0.01556744	-0.085901588	0.613783596	-0.362958044	0.179192291	0.315680288	0.226611344	0.937146735	0.00391754
BW25113_RS13400	-0.309953445	0.015575323	0.238257599	0.024716302	0.37033339	0.034214929	-0.034622512	0.844674614	-0.30317201	0.001113121
BW25113_RS03545	-0.299815655	0.015594241	0.026750505	0.886015703	-0.034767549	0.863041495	-0.507099161	6.00E-05	-0.789502778	1.71E-11
BW25113_RS21600	0.379441253	0.015690634	-0.27877542	0.253712128	-0.010699939	0.983857429	1.521607949	5.50E-36	0.844355671	4.56E-07
BW25113_RS18530	-0.258053231	0.015774389	-0.087050855	0.608800017	0.02084137	0.927755234	0.466128256	8.06E-05	0.511391829	4.26E-07
BW25113_RS09440	-0.286690248	0.015876542	0.099607617	0.635722991	0.277358641	0.052445465	-0.299234716	0.016767425	-0.538335584	1.15E-07
BW25113_RS11785	0.331574499	0.015876542	-0.822228263	4.00E-06	-1.633072415	7.12E-09	-0.414118281	0.00868837	-0.866683325	2.25E-07
BW25113_RS17685	-0.317198133	0.016389359	0.176937323	0.177714385	-0.027831845	0.855708591	-0.613698925	2.74E-08	-0.89456691	1.32E-24
BW25113_RS22935	-0.371785683	0.016614265	-0.336166822	0.063120188	-0.60791269	0.000160988	-1.008317875	1.07E-10	-1.095391189	7.10E-16
BW25113_RS03160	0.241722693	0.016625317	0.182672925	0.286107847	0.008397566	0.98129695	-0.192994568	0.136218429	-0.82259968	0.013784264
BW25113_RS09560	0.392670429	0.01680064	0.498153194	3.15E-06	1.261314255	9.65E-24	1.687473113	3.53E-31	1.548324943	1.21E-47
BW25113_RS13385	-0.297409281	0.01694261	0.603382471	0.000966588	0.862478345	2.88E-08	-0.226826539	0.058874137	-0.337554816	2.38E-06
BW25113_RS06515	-0.478887383	0.01697011	-0.451475659	0.127691561	-0.912774211	2.64E-05	-1.001201027	9.08E-07	-1.636985463	2.21E-11
BW25113_RS19285	-0.6691813	0.017009099	-1.28985942	2.55E-30	-4.12013747	2.21E-07	-6.164515956	4.84E-29	-7.578120581	2.03E-71
BW25113_RS12395	0.677701816	0.017020392	0.012525605	0.979616311	0.003044418	0.996731191	-0.096637332	0.795442402	-0.15856552	0.656663262
BW25113_RS09495	-0.302442742	0.017374097	-0.671718104	0.000195094	-0.414330848	0.074468719	-0.493118706	4.84E-05	-0.214757168	0.129732729
BW25113_RS10265	0.32488957	0.017374097	-0.825035893	1.13E-06	-1.576599412	9.47E-14	-1.069943835	1.44E-12	-0.912222973	1.02E-11
BW25113_RS22235	-0.357450425	0.017467241	-0.132828915	0.507839351	-0.008767711	0.965358831	-0.304601496	0.060086875	-0.403919591	0.001537294
BW25113_RS09030	0.278448027	0.017656636	-0.274576096	0.096154721	-0.415495563	0.001582129	-0.435420712	0.000283987	-0.840902077	7.61E-11
BW25113_RS20480	-0.760566115	0.017737547	0.421970526	0.204165238	0.49042658	0.090397991	-0.486419779	0.124269201	-0.520798004	0.055166454
BW25113_RS07450	-0.358258471	0.017760152	-0.766839582	7.40E-06	-1.165303446	9.07E-14	-1.497113377	1.48E-15	-2.267182262	2.65E-22
BW25113_RS21325	0.565654365	0.017760152	-2.343242116	2.15E-14	-4.980221482	7.93E-33	-1.299221123	3.24E-07	-1.928033723	1.03E-11
BW25113_RS08750	-0.582480923	0.017790325	-2.040199122	1.91E-35	-2.330704928	2.19E-15	-2.442648969	1.26E-13	-4.197915691	3.00E-22
BW25113_RS04595	-0.296815491	0.017900124	-0.001496259	0.992974594	-0.049805186	0.749761248	0.013628832	0.918232578	-0.217620955	0.225294621
BW25113_RS04755	-0.718843654	0.017914536	0.634330836	0.043111074	0.167489822	0.583980184	-0.213384693	0.440319673	-0.775629575	0.003213541
BW25113_RS22695	0.333873084	0.018107858	1.091737947	9.74E-10	2.005622767	9.78E-47	2.290565438	2.46E-104	2.268013697	4.99E-94
BW25113_RS18955	-0.213975498	0.01811781	0.133407743	0.170203581	0.466273056	0.01461251	0.22745594	0.028162546	0.014724533	0.849569212
BW25113_RS08015	0.373726804	0.018398635	-0.199378476	0.340843493	-0.363801533	0.05941955	0.530037898	0.000281246	0.350373599	0.009570099
BW25113_RS07915	0.405951437	0.018443717	-0.349514705	0.139780278	-0.643888167	0.002385309	0.243711355	0.271376842	0.834131335	6.84E-09
BW25113_RS10220	0.301491543	0.018447636	-0.754016789	2.38E-06	-1.276696883	2.67E-19	-0.645317234	1.35E-06	-0.948504013	5.18E-11
BW25113_RS15385	-0.243690106	0.018658416	0.452170871	0.000742023	0.322030654	0.05941955	0.674180962	1.17E-11	0.68508821	9.90E-21
BW25113_RS16635	-0.221062491	0.018666519	0.065785025	0.650538363	0.021490289	0.849407341	-0.136850738	0.126345371	-0.350203536	0.001546348
BW25113_RS01850	0.435657411	0.018675808	-0.543949582	0.075023894	-0.970749488	1.60E-05	-0.486348219	0.025524861	-0.613207743	0.001044746
BW25113_RS11780	0.297209538	0.018788333	-0.501990229	0.001701877	-0.653917371	5.71E-05	-0.079638834	0.662710331	-0.434925167	0.000297305
BW25113_RS17105	0.330829642	0.018827945	0.988813549	2.48E-07	1.513817882	0.000161171	0.831417944	1.59E-09	0.811295455	1.24E-08
BW25113_RS02395	-0.406328531	0.018867039	0.075679147	0.775042099	0.027057676	0.903424908	0.445106933	0.007406191	0.285244077	0.070358387
BW25113_RS07030	-1.14458016	0.018867039	-0.901979652	0.112771265	-0.322296023	0.550816299	-1.593773549	0.003016909	-1.754703621	0.000394428
BW25113_RS10580	0.331560649	0.018867039	-0.335112089	0.075565903	0.278552054	0.085205652	1.142354527	2.37E-11	1.476135977	1.07E-28
BW25113_RS22460	-0.306377974	0.018867039	0.564913529	0.006810883	0.666360597	0.00492858	0.00409915	0.98188242	-0.449415578	0.010057746
BW25113_RS08385	0.273951505	0.019012502	-0.180875506	0.176610177	0.098756858	0.546386372	0.570088898	2.64E-08	0.502815775	5.18E-08
BW25113_RS21900	-0.380046761	0.01922553	0.164558836	0.564071519	0.149181385	0.423595925	-0.14971932	0.435395708	0.048961436	0.745426179
BW25113_RS02875	0.783557628	0.019331995	4.062868643	7.66E-11	5.542770846	1.61E-50	2.725702634	2.14E-27	3.045203509	4.08E-28
BW25113_RS21470	1.423403267	0.019331995	3.152690147	1.75E-48	0.06845387	0.892594044	1.581997362	2.98E-07	0.566193543	0.010062785
BW25113_RS05695	-0.314963351	0.019513423	0.301686468	0.012655717	0.292350418	0.010061878	-0.337413909	0.013290037	-0.769843582	2.56E-07
BW25113_RS08505	-0.535845096	0.019716377	-0.702680813	0.082041098	-2.073808615	5.36E-19	-1.559801854	2.18E-18	-1.687768298	2.36E-18
BW25113_RS12940	-0.248687353	0.019998361	-0.577849537	2.76E-07	-0.334116536	0.010527784	0.119473929	0.350123299	-0.332813497	0.00532626
BW25113_RS10300	0.501265336	0.020056951	-0.424900353	0.146840171	-0.59800228	0.024594173	-0.039403624	0.886974182	0.08569816	0.687959122
BW25113_RS06665	0.499004337	0.020148006	-0.148663471	0.780074869	0.185577699	0.636117238	-0.633043695	0.008086207	-0.910223077	0.035380294
BW25113_RS00095	0.214222316	0.020334431	-0.592585383	0.000675634	-0.875429034	8.04E-06	-0.157117482	0.185269731	-0.345749423	0.003967347
BW25113_RS06960	-0.395104923	0.020334431	-0.407866545	0.01486112	-0.488452819	0.014673551	-0.653774526	5.82E-05	-0.551071121	0.000112292
BW25113_RS15925	-0.267833999	0.020334431	0.281837189	0.128809308	0.600340735	0.143450764	0.405519791	0.000238352	0.335882973	0.005173733
BW25113_RS21620	-0.227492919	0.020461173	-0.312473306	0.014480146	0.041681846	0.723593631	0.411529412	1.29E-05	0.424841236	5.91E-07
BW25113_RS04075	0.49353449	0.020599545	0.228549576	0.435375468	-0.479696281	0.171665935	-0.273363226	0.310977421	-0.506858732	0.058636427
BW25113_RS07525	-0.464394443	0.020687192	-0.985732782	1.06E-07	-1.33638138	1.25E-11	-1.707865748	1.04E-22	-1.987028066	5.75E-27
BW25113_RS16725	-0.206090544	0.020693202	-0.279788515	0.020966629	-0.301939733	0.01802975	-0.426524393	1.27E-05	-0.776733713	1.46E-10
BW25113_RS12065	-0.525988093	0.021035947	-0.349828228	0.177144257	-0.062246855	0.853525078	0.113681104	0.730037998	1.274939186	0.001543617
BW25113_RS02050	0.403554327	0.021356947	0.505643398	0.00721969	0.201575422	0.325709304	0.312807329	0.071494429	0.051575354	0.819653226
BW25113_RS19765	-0.202591454	0.021516864	-0.231771475	0.213209467	-0.540461781	1.04E-07	-0.579654188	4.23E-12	-0.728937604	4.64E-28
BW25113_RS06505	0.27639826	0.021735658	-0.046932271	0.803336784	-0.021208722	0.932860976	0.019261466	0.899444134	-0.180892379	0.208996682
BW25113_RS12560	0.799596448	0.021774018	-0.044442761	0.940285665	0.332094852	0.543381817	0.693109487	0.04358428	1.073976702	0.00030941
BW25113_RS19775	-0.408875624	0.021942056	0.08361752	0.773975725	-0.393629482	0.022376579	-0.916875489	0.00022632	-1.44059758	6.29E-17
BW25113_RS22795	-0.284932242	0.022002601	-1.118722782	0.0075766	-2.54727757	4.18E-46	-1.362940454	9.79E-18	-1.683296975	1.52E-44
BW25113_RS10365	0.331488971	0.022093639	-1.031893332	5.27E-09	-1.402406493	4.49E-13	-0.475581001	0.002407331	-0.541974795	0.00112926
BW25113_RS21250	-0.416008623	0.022141002	-0.095302891	0.715880241	0.041947177	0.895664834	1.475566345	6.07E-18	1.476743373	1.00E-22
BW25113_RS05395	0.56211428	0.02218522	-0.126953902	0.730374232	0.778529254	0.01538193	1.282975987	7.57E-08	1.700131901	4.20E-22
BW25113_RS18535	-0.3482036	0.022234418	-0.468494962	0.004316167	-0.478886426	0.000440244	-0.624041699	2.16E-07	-0.454912989	0.000442051
BW25113_RS19665	-0.335699911	0.022276813	0.327187279	0.013123732	0.504285789	0.059143845	0.05519163	0.714306251	-0.153949023	0.171748454
BW25113_RS11190	0.74432855	0.022281012	0.476523259	0.234811902	0.479227697	0.306568036	0.511661346	0.112417973	0.10824688	0.736499319
BW25113_RS02125	0.268093912	0.022461021	0.380173708	0.02263857	1.093468191	5.38E-07	0.699418129	1.60E-13	0.169403172	0.558752664
BW25113_RS15585	-0.394589516	0.022461021	-0.727611307	1.67E-09	-1.412638013	2.01E-09	-1.891351852	7.87E-27	-2.441136374	4.06E-33
BW25113_RS08640	-0.201611795	0.022503806	0.046315339	0.784153756	-0.172533827	0.21590108	-0.572702943	6.69E-06	-1.00826574	3.95E-10
BW25113_RS12625	-0.422697206	0.022534794	0.003306537	0.990929911	-0.816800083	0.002012388	-0.580038113	0.007289513	-0.810099352	8.70E-06
BW25113_RS12840	-0.289060309	0.022567052	-0.763896448	1.51E-07	-1.340634808	1.53E-30	-1.018675515	2.25E-10	-1.3474215	1.03E-26
BW25113_RS22115	0.182971767	0.022567052	0.434079973	0.006565385	0.823172904	2.67E-19	0.51039537	1.14E-07	0.493044616	2.50E-10
BW25113_RS02910	1.118855572	0.022663289	0.885635789	0.157179351	0.931912094	0.110632775	0.71285454	0.280266866	2.090701101	1.76E-05
BW25113_RS02465	-0.302258918	0.022942621	0.355830615	0.009380483	0.949427674	2.12E-11	0.280258267	0.009189779	0.478893548	9.82E-08
BW25113_RS01760	0.966797455	0.023017777	0.281338629	0.66535329	0.906843917	0.039302739	0.97550255	0.034633049	2.102406329	5.95E-10
BW25113_RS10270	0.892058962	0.023154729	-0.286369294	0.656757196	-0.409026819	0.513306893	0.298894633	0.568330673	0.672385722	0.04254036
BW25113_RS13175	0.291519188	0.023154729	0.486155817	4.15E-05	0.442989983	0.005934132	0.763706976	1.75E-07	0.448891445	0.000353987
BW25113_RS19235	-0.233241804	0.023154729	0.166232502	0.236839122	0.254945497	0.328702883	0.14639471	0.196777403	-0.006641128	0.947748677
BW25113_RS00310	1.081389421	0.023361802	-0.272337806	0.74841063	-0.731847869	0.299990636	0.46506025	0.414657369	0.963461915	0.152361391
BW25113_RS19445	-0.289563973	0.023482532	0.797086019	1.64E-06	1.326284017	4.37E-08	0.845696896	1.38E-10	1.135951835	9.41E-20
BW25113_RS08745	-0.52830267	0.02371772	-1.877617182	3.14E-25	-2.072543136	4.07E-14	-2.476170833	2.99E-14	-4.002019154	1.88E-40
BW25113_RS01805	-0.357855783	0.023755278	-0.42048078	0.01676774	-0.606228314	0.000538271	-0.804485109	9.28E-09	-0.977193699	4.99E-12
BW25113_RS02925	0.401568546	0.023795342	2.168892063	2.23E-25	2.533716644	2.91E-19	1.99085442	3.55E-39	1.936988377	2.90E-35
BW25113_RS04295	0.288890899	0.023968867	0.692899489	1.68E-07	0.806530411	3.96E-05	0.501917437	2.55E-05	0.428270043	0.00539683
BW25113_RS23075	0.903834785	0.023979361	-0.137913561	0.824191305	0.51522063	0.215938871	1.062533764	0.025071996	2.001058646	5.66E-08
BW25113_RS06090	0.971659566	0.023979361	2.757160274	1.13E-14	2.52329165	8.37E-13	3.956171504	4.79E-56	3.819342308	7.03E-22
BW25113_RS08955	0.262239633	0.023979361	-0.172457497	0.337151936	-0.223620404	0.269400867	-0.00477594	0.972088304	-0.018872793	0.879964483
BW25113_RS01390	0.601585119	0.024296412	0.265016272	0.513256543	1.055474322	1.22E-05	1.794950334	4.26E-13	2.484732463	2.42E-30
BW25113_RS04500	0.291960691	0.024296412	-0.295130634	0.021626791	-0.44746222	0.00051621	-0.217736383	0.068863624	-0.321355819	0.004742734
BW25113_RS20850	-0.259161011	0.024315348	-0.40602549	0.000165148	-0.459372735	1.43E-05	-0.222861232	0.008181538	-0.424215116	4.77E-07
BW25113_RS07370	0.267884097	0.024406073	-0.169531152	0.329665342	0.179057957	0.336613474	0.676164801	6.77E-06	1.131049484	2.14E-11
BW25113_RS02810	0.650144549	0.024460781	-0.541585634	0.174976325	-0.745125537	0.037786765	0.825678672	0.001689263	0.495007489	0.05876996
BW25113_RS19305	-0.233943692	0.024563946	0.250990767	0.220777755	0.108832522	0.521752323	-0.821895049	6.46E-11	-0.996824743	1.37E-15
BW25113_RS02235	-0.440084805	0.024680469	0.043139447	0.88322982	0.416159988	0.012721718	0.842129602	0.000989966	2.143684051	5.72E-10
BW25113_RS06995	-0.337876197	0.024766342	0.095711773	0.392298808	-0.093186839	0.57508111	-0.302330363	0.01214055	-0.633379998	2.54E-14
BW25113_RS01955	-0.260479409	0.024787258	0.07365412	0.643741583	-0.033692145	0.854895719	1.20900865	3.76E-13	1.62400059	6.19E-27
BW25113_RS02015	0.252552743	0.024918224	-0.481906817	0.022170682	-0.582524435	8.19E-06	-0.295827456	0.016146147	-0.667674389	1.30E-07
BW25113_RS03980	-0.285312879	0.025102356	0.609098318	2.18E-06	0.527825332	7.78E-07	0.100813529	0.385836657	0.070471529	0.52598284
BW25113_RS13970	-0.329181001	0.025691044	0.001625117	0.993796261	0.011294646	0.965528894	0.403536143	0.005231197	0.527996371	0.004010571
BW25113_RS19640	-0.347634309	0.025691044	0.041501921	0.843167938	0.010854205	0.980423478	-0.432365309	0.00064893	-0.379021849	0.005280032
BW25113_RS04825	-0.196333657	0.025888538	-0.051611838	0.757289694	0.19631863	0.323748123	-0.100960022	0.433002745	-0.278532428	0.046541041
BW25113_RS07410	0.201733495	0.026101325	0.295258766	0.001482392	0.595024662	7.99E-05	0.229571052	0.010398352	0.011110599	0.900275015
BW25113_RS11595	-0.31924285	0.026101325	-0.025279744	0.898767368	-0.998254993	3.12E-06	-1.834791117	6.08E-25	-2.350667058	3.45E-19
BW25113_RS16430	0.27525372	0.026101325	0.464216343	0.002749944	0.685581051	0.143645993	0.575042107	1.44E-06	0.644366501	2.81E-07
BW25113_RS20770	-0.347566392	0.026101325	0.269265767	0.127172433	0.529171329	0.000328581	-0.524644782	0.005528715	-0.299275045	0.027822837
BW25113_RS10065	-1.042754194	0.02625273	0.407215626	0.13674856	-0.993813646	0.000118191	-3.618083845	7.77E-09	-4.93249284	1.70E-34
BW25113_RS15995	-0.384212835	0.026439487	-0.157156955	0.457501913	-0.285681197	0.218087033	-0.858921389	6.66E-07	-0.512383	0.001666979
BW25113_RS04305	0.359069733	0.026637968	-0.3463386	0.066114618	-0.716731807	0.000163315	0.336748512	0.028391883	0.27039683	0.114195552
BW25113_RS03475	-0.291122402	0.026672333	0.972616127	0.010450371	0.175876161	0.564622726	1.115543114	1.76E-13	0.645286354	1.90E-08
BW25113_RS03975	-0.298341983	0.026672333	0.524594834	4.26E-06	0.406670576	0.008669467	-0.10071331	0.51098113	-0.121340255	0.364642304
BW25113_RS10570	0.448952151	0.027105645	-0.156090069	0.598893906	0.023929794	0.939618711	1.136471644	3.63E-10	1.5212965	3.23E-15
BW25113_RS09020	0.388290918	0.027176678	-0.795084872	0.000485578	-1.771813296	6.42E-12	-0.611029223	0.00214104	-0.94351466	3.93E-06
BW25113_RS15695	-0.31568744	0.027183518	-1.242026149	1.72E-06	-3.761066572	2.83E-81	-1.508191851	8.24E-22	-2.103822992	6.89E-28
BW25113_RS19110	-0.443170228	0.027322545	-0.469180161	0.031418714	-1.247361659	2.87E-09	-0.664168944	0.002969555	0.047888292	0.793380787
BW25113_RS19425	0.364726955	0.02758377	0.97704569	1.61E-10	1.422459403	5.31E-15	1.454113855	3.49E-29	1.108354861	1.54E-14
BW25113_RS07585	0.392837312	0.027600447	-0.021070106	0.941338524	-1.991243972	3.92E-12	-0.698771431	0.001691254	-1.498094304	9.18E-13
BW25113_RS17065	0.306619127	0.027611222	-0.16868774	0.327436637	-0.534249654	0.032729761	-0.540098107	1.36E-05	-0.811901147	3.26E-05
BW25113_RS11145	0.315000874	0.027728211	-0.741428995	2.91E-06	-1.150869834	1.61E-12	-0.381132485	0.006812045	-0.727322945	0.00154286
BW25113_RS02100	-0.334924899	0.027860847	0.366063608	0.043397762	1.118557979	0.000549689	0.803776821	1.71E-08	1.047210737	1.01E-11
BW25113_RS03725	-0.327767967	0.02790062	-1.515111561	2.10E-11	-2.076875126	1.91E-51	-0.656563473	2.61E-07	0.396821696	0.345841789
BW25113_RS10005	-0.217627087	0.02790062	-0.191882757	0.136015624	-0.327316074	0.07004247	-0.73599641	1.32E-06	-1.180151718	9.07E-12
BW25113_RS13980	0.2659087	0.02790062	0.014626689	0.930545655	-0.100400956	0.485410242	0.329712178	0.006243297	0.017110737	0.910184898
BW25113_RS19295	-0.244990024	0.028049799	0.14477154	0.380831087	0.140145496	0.324095714	-0.467473853	9.81E-06	-0.535837771	3.82E-07
BW25113_RS03910	-1.674158319	0.028192129	-1.086273682	0.242431714	-2.730579703	0.00948411	-1.17196659	0.105563014	-0.384864673	0.547066868
BW25113_RS04190	0.401864131	0.028697867	-0.146651654	0.639835166	0.843033393	1.24E-06	0.987802101	2.64E-06	1.316575258	1.87E-15
BW25113_RS14070	0.581100091	0.028911317	-0.124147516	0.755080127	1.098712954	2.58E-05	1.00296952	2.57E-05	0.295662769	0.507914853
BW25113_RS21490	-0.23248207	0.028972159	-0.037816064	0.809678665	0.245128279	0.054122603	-0.039898802	0.755203458	-0.37763708	0.006907829
BW25113_RS04995	-0.353224356	0.028988008	0.57094313	0.000564986	0.045422129	0.848487623	-0.915982759	6.50E-11	-1.444529338	2.63E-09
BW25113_RS05515	1.195524601	0.028988008	0.391172294	0.625014025	1.24470815	0.047096944	0.727896473	0.257307305	1.028975012	0.026423241
BW25113_RS13865	0.586096929	0.029076847	-1.279178137	0.000328785	-2.166767089	2.95E-08	-0.413508374	0.180472058	-0.385631977	0.181463454
BW25113_RS06095	1.581282347	0.029388564	2.733966618	1.42E-07	3.085876274	1.11E-08	4.896144776	3.68E-26	4.871145248	1.71E-32
BW25113_RS19865	-0.244648616	0.029388564	0.464911184	0.005392274	0.469240144	0.072371638	-0.491913969	3.78E-05	-0.802135971	1.57E-15
BW25113_RS14465	-0.303906038	0.029553534	0.004038146	0.982142418	-0.075706033	0.648408332	-0.411908184	0.000911912	-0.607096456	1.55E-07
BW25113_RS08435	-0.405777578	0.029816731	-0.132258637	0.39192286	-0.58067014	0.008862519	-0.985289957	4.44E-10	-0.872416571	0.000122335
BW25113_RS09950	0.306863898	0.029816731	-0.83381556	9.76E-12	-0.535157656	2.72E-06	-0.272595717	0.019086882	-0.691062769	2.63E-06
BW25113_RS04135	0.330774601	0.029988507	0.093670679	0.674418414	-0.289566096	0.148618275	0.961159302	7.49E-09	0.659206562	0.000213979
BW25113_RS13555	-0.272230279	0.029988507	-0.273401213	0.012655717	-0.388190326	0.000185203	-0.131889654	0.223251931	-0.357888662	0.003000007
BW25113_RS08810	0.479840911	0.03033936	-1.839022087	7.69E-10	-3.234212407	4.03E-25	-1.913671164	2.04E-15	-0.628352977	0.229996235
BW25113_RS16405	-0.267174283	0.030348013	0.619444096	7.88E-06	0.859090803	1.59E-09	-0.082560056	0.55932211	-0.2044202	0.082335831
BW25113_RS20045	-0.220817663	0.030981341	0.300513678	0.000207085	0.211449033	0.071718189	-0.476210556	5.30E-08	-0.785641844	1.55E-10
BW25113_RS02005	-0.400439695	0.031417869	-0.346115915	0.312908136	-0.944414023	5.46E-05	-0.753132865	0.000606857	-1.03834504	1.74E-09
BW25113_RS17845	0.402445048	0.031459573	-0.653974424	0.000945403	-0.987353368	2.06E-09	-0.275482207	0.090536866	-0.326028413	0.007729658
BW25113_RS15065	-0.437040013	0.031520143	0.245852176	0.242358213	0.431421699	0.015257623	-0.761525453	1.47E-05	-0.782999842	7.55E-05
BW25113_RS12740	-0.40077463	0.031794024	-0.119808568	0.558368858	-0.379539436	0.024830126	-0.770448855	6.66E-06	-0.727852953	8.80E-05
BW25113_RS04940	1.126076855	0.031800318	-2.384142133	3.39E-18	-2.67990824	0.000120013	-0.460175781	0.065758964	-1.168922754	1.69E-06
BW25113_RS03670	0.2861316	0.032100838	-0.583356452	0.000278747	-1.033901686	3.03E-11	-0.259404931	0.044972182	-0.329148563	0.009424195
BW25113_RS13745	-1.339559703	0.032118646	-1.235435154	0.087186402	-0.944837789	0.138003334	-1.135839353	0.059282304	0.019212845	0.968277478
BW25113_RS15650	-0.720990218	0.032188676	0.520447384	0.087961178	1.001396854	0.000155291	-0.141054406	0.672196369	0.25593475	0.415445334
BW25113_RS17405	-0.220920088	0.032197316	0.08348041	0.551342324	0.062582784	0.743842162	-0.423615326	0.00289105	-0.909617537	2.97E-10
BW25113_RS08940	0.268171492	0.032376543	-0.166482999	0.334828027	-0.417494762	0.010492621	-0.282109899	0.101227881	-0.50490453	0.00015661
BW25113_RS10560	0.411114036	0.032376543	-0.21686121	0.426795844	0.056239468	0.834349383	1.790591842	1.17E-21	2.11142084	3.33E-39
BW25113_RS12110	0.27320832	0.032376543	0.412614692	0.000792268	0.739824046	6.90E-05	0.853018161	6.85E-13	0.648118133	1.75E-10
BW25113_RS06110	-0.219530327	0.032408079	-0.378259333	0.000713538	-0.514224643	2.55E-07	-0.331669814	0.03234054	-0.927736323	3.11E-17
BW25113_RS14900	-0.234864155	0.032408079	-0.182509992	0.27259844	0.011406733	0.963360185	-0.723700029	2.73E-10	-0.814327278	1.57E-05
BW25113_RS05065	0.349274733	0.03242155	-0.650462069	0.10134758	-3.934576252	1.58E-29	-2.613308938	1.14E-13	-5.523791284	3.82E-39
BW25113_RS06680	0.262157261	0.032445744	0.052707531	0.801413845	-0.368020292	0.004045845	-0.406585504	0.00326899	-0.388838755	0.000306343
BW25113_RS10845	0.551038372	0.032448893	-0.177579696	0.621361512	-0.075754114	0.839641167	1.491560211	2.49E-13	1.564950711	2.38E-10
BW25113_RS04600	-0.21813706	0.032799025	0.078167627	0.495208088	-0.1839789	0.046029885	-0.024646728	0.823453446	-0.369163637	0.009178016
BW25113_RS19415	0.348934017	0.032986951	0.907107876	1.26E-07	1.474886516	6.41E-11	1.35130733	4.46E-20	1.088512581	5.25E-13
BW25113_RS08065	0.279381941	0.033662931	0.172392095	0.302292081	0.093678742	0.72782163	0.58971407	2.88E-05	0.415131346	0.001065701
BW25113_RS11970	-0.263078873	0.033788527	-0.088640276	0.473980738	-0.327047041	0.004959846	-0.579677754	1.14E-07	-0.801295416	8.30E-11
BW25113_RS17635	-0.322790129	0.033788527	-0.124386797	0.352336963	-0.440837564	0.03163998	-1.490137315	3.41E-18	-1.781213718	6.58E-33
BW25113_RS06180	-0.21810582	0.034032941	0.204056588	0.13129215	-0.003273654	0.984769587	-0.502593029	0.000225228	-0.978136913	6.45E-24
BW25113_RS09190	-0.383932815	0.034173606	-1.201171318	2.32E-07	-1.069372554	4.13E-08	-1.951969842	7.60E-25	-2.333336775	1.19E-18
BW25113_RS04615	-0.279237447	0.03441421	-0.537002484	0.000147005	-0.602083657	6.11E-05	-0.21129411	0.107720068	-0.309694717	0.056243245
BW25113_RS06755	0.323342952	0.034425838	-0.355204146	0.093230075	-0.143492681	0.686549144	0.18117881	0.316231646	0.089551774	0.599476633
BW25113_RS01410	-0.318961547	0.034443305	-0.365022305	0.030115274	-0.304336846	0.051956971	-0.633429697	0.013060012	0.464876886	0.000684343
BW25113_RS19550	-0.288593893	0.034733738	-0.367237705	0.007475668	-0.025326293	0.901277994	-0.093582854	0.499689483	0.310345112	0.036379711
BW25113_RS04975	-0.424787293	0.034748545	-0.138744029	0.634227018	-0.203926434	0.429347642	-0.591427031	0.003082981	-0.381650437	0.020202554
BW25113_RS13350	0.487312078	0.034829272	0.428260511	0.078920798	0.757489562	0.000247136	0.443112036	0.032245536	0.12337122	0.59099066
BW25113_RS22465	-0.534652021	0.034829272	0.71639336	0.002426194	0.702413398	0.014115312	0.257689496	0.385722763	-0.035458346	0.897004649
BW25113_RS11185	0.367817835	0.034861221	0.118230639	0.606595413	0.322080428	0.093230168	0.86215443	2.19E-09	0.707336073	0.007829833
BW25113_RS14205	0.166579173	0.034977917	0.518361534	7.32E-07	0.601067939	0.000395495	-0.791656597	9.18E-06	-1.761927396	0.004755724
BW25113_RS20585	-0.223914878	0.034977917	0.408597771	4.87E-06	0.362120733	0.011102567	-0.480556924	0.002793461	-0.915710957	7.88E-13
BW25113_RS16510	-0.39177041	0.03529447	0.682067222	0.003454092	1.074402074	0.013178963	0.428180002	0.018703678	0.41559743	0.038704878
BW25113_RS02130	0.335572219	0.035370551	0.398900361	0.045375215	1.726500675	2.90E-11	1.035248266	1.90E-10	0.759020328	0.005081815
BW25113_RS16380	-0.210240385	0.035370551	-0.276526249	0.023311961	0.273745181	0.230134927	0.429199196	5.72E-05	0.297775193	0.056324943
BW25113_RS03520	-0.254413502	0.035381497	0.189888875	0.139140403	0.027069354	0.882815804	-0.212386274	0.061537286	-0.339237682	0.007405903
BW25113_RS00530	-0.271284126	0.0357751	0.007763083	0.967876888	0.014476503	0.94820274	-0.512262397	0.000211259	-0.398937675	0.000493217
BW25113_RS00070	0.370162137	0.036225631	-0.086971582	0.730374232	-0.185715905	0.400974819	2.265577379	5.17E-35	1.846848732	3.80E-18
BW25113_RS08770	0.31191018	0.036639905	-0.191222359	0.146631642	0.05599858	0.69133747	-0.20601784	0.053814104	-0.497714775	1.08E-05
BW25113_RS07510	0.689063892	0.036911881	-0.24588891	0.525385312	-0.859041558	0.007600603	0.122894135	0.708246832	-0.937730783	0.011664823
BW25113_RS01345	-0.517459736	0.036932055	-0.192277467	0.62225434	-1.129640298	0.000103762	-1.051657143	3.99E-06	-0.734389537	0.000325523
BW25113_RS04245	-0.381799983	0.037067432	0.065439112	0.73321437	0.012198095	0.949554647	-0.284814883	0.051569671	-0.18184338	0.336141007
BW25113_RS06845	0.41611575	0.037097382	-0.416881224	0.071812551	0.012862983	0.97293568	1.251437388	3.74E-12	1.819732387	1.45E-18
BW25113_RS19740	0.470471155	0.037097382	0.026733736	0.941338524	0.401960816	0.325238031	0.811792758	0.00879145	1.782638863	1.24E-13
BW25113_RS21860	-0.295350702	0.037313208	0.894911346	2.34E-13	0.845227756	7.12E-07	0.462708898	0.004224177	0.064475824	0.705681249
BW25113_RS18505	0.293555363	0.037683584	-0.624072	0.002585549	-1.066158773	6.11E-07	-0.904776926	4.73E-09	-1.074699625	1.06E-08
BW25113_RS00285	-0.254130955	0.03795405	-0.164773582	0.265644621	-0.06074624	0.698114139	-0.393194671	0.00604446	-0.601052612	4.31E-07
BW25113_RS08085	0.503309377	0.038568637	0.065025564	0.864588811	0.621934186	0.006237314	1.279796588	1.44E-06	1.356212081	3.45E-07
BW25113_RS12665	-0.516620254	0.038568637	0.478088753	0.024666759	0.97689924	1.07E-05	-0.66049382	0.000785712	-0.663565444	0.00056178
BW25113_RS14625	0.272358039	0.039085032	0.078993757	0.685188658	0.394454966	0.145160158	0.646198633	2.43E-06	1.018388709	2.28E-18
BW25113_RS19075	-0.505942026	0.03971917	-0.826616767	0.005864977	-0.720356786	0.025464417	-1.742806096	7.65E-11	-1.855360515	1.36E-06
BW25113_RS07205	0.522000223	0.040065492	0.614532674	0.029027609	0.901335201	0.025268799	0.800001177	0.001186304	1.081106797	2.48E-05
BW25113_RS11795	0.275606083	0.040065492	-0.519616679	0.000382423	-0.677693717	0.00031243	-0.798417282	1.91E-09	-0.663715037	2.78E-07
BW25113_RS00130	0.271012182	0.040135762	0.268262784	0.004443576	0.446737596	8.53E-05	0.864309686	1.18E-20	0.860044704	2.00E-16
BW25113_RS10130	-0.765044503	0.040417757	1.26402974	5.25E-05	1.852900142	3.14E-10	-1.350751627	0.001326731	-1.410399042	0.000130909
BW25113_RS17600	-0.250518759	0.040417757	0.140681744	0.344362579	0.391060597	0.001263161	0.513612637	0.000161226	0.818480567	2.48E-05
BW25113_RS17775	0.248930272	0.040417757	-0.663454064	8.98E-05	-1.233598944	4.81E-20	-0.531309848	5.59E-05	-1.061473934	4.28E-09
BW25113_RS21615	-0.189926915	0.041186517	-0.328579319	6.13E-05	-0.093934855	0.617849328	0.516312635	4.44E-13	0.450382184	3.42E-10
BW25113_RS05015	0.322268603	0.04151919	-0.365943638	0.018416731	-0.502299437	0.002147521	-0.51323103	0.000189856	-0.698529192	3.62E-07
BW25113_RS13415	-0.214258442	0.04151919	-0.716802156	0.000102115	-1.517408392	3.76E-28	-0.557062902	1.09E-06	-0.759573579	2.63E-13
BW25113_RS22780	-0.313714951	0.04151919	1.019742645	2.61E-08	1.306243475	5.07E-08	0.479119482	0.001143847	0.401461776	0.002051689
BW25113_RS20020	-0.19694153	0.041617564	-0.686381247	2.39E-10	-0.47805308	1.23E-08	0.33658673	1.73E-05	0.114393303	0.16788764
BW25113_RS19290	-0.487322018	0.042092658	-0.516013451	0.001316045	-1.979447459	5.27E-19	-3.21225493	1.90E-85	-3.079356678	2.93E-62
BW25113_RS21915	-0.248735855	0.042092658	-0.056981937	0.690964601	-0.48925451	0.012918768	-0.002316399	0.987656424	0.130601468	0.223975577
BW25113_RS02715	-0.161376498	0.042545913	0.465035305	0.038629115	-0.290877127	0.045833669	-1.099949729	6.39E-16	-1.398875692	1.52E-23
BW25113_RS03610	0.856594454	0.042589668	4.919819215	1.17E-40	5.371456722	1.35E-42	3.876324521	2.05E-37	4.294878724	3.76E-27
BW25113_RS08010	0.320538287	0.042793391	-0.000411692	0.998802652	0.12738911	0.518668604	0.722402827	0.000557444	1.124167149	9.82E-14
BW25113_RS18325	0.332481157	0.042862546	-0.690112692	0.024666759	-0.699724789	0.012850132	-0.97331283	4.97E-07	-1.394771805	2.42E-15
BW25113_RS02915	0.622096873	0.042980445	0.646354916	0.053919989	0.152015223	0.692365614	-0.085795443	0.814609971	0.429179104	0.128425317
BW25113_RS02340	0.255664311	0.043155651	0.590521567	0.000349532	0.246359422	0.161204718	0.862861041	1.69E-10	1.071799623	7.08E-14
BW25113_RS21360	-0.291821916	0.043277302	-0.048573331	0.87013596	-0.530898728	0.000150635	-0.589056849	0.000250294	-0.443816965	9.38E-05
BW25113_RS21955	-0.337659351	0.04338155	1.407564037	3.40E-16	0.905242294	3.95E-10	-0.278112154	0.06243572	-0.56506521	0.00118693
BW25113_RS04290	0.306500995	0.043393259	0.506216064	2.33E-05	0.67520573	0.000225008	0.511581306	9.08E-06	0.307234496	0.060405458
BW25113_RS01800	-0.265081187	0.043476352	-0.169574956	0.235884071	-0.403502923	0.003028905	-0.530870872	1.73E-05	-0.767055254	2.32E-10
BW25113_RS05445	0.237300193	0.043476352	-0.409626559	0.002839722	-0.618704597	1.05E-06	-0.169387822	0.137320818	-0.226949943	0.047612785
BW25113_RS11960	-0.176234943	0.044472868	-0.368750877	0.045516641	-0.935769564	5.43E-08	-0.95500609	2.75E-15	-1.316659964	1.03E-58
BW25113_RS14535	-0.241116506	0.0444986	-0.046388648	0.799598558	-0.124156706	0.367202555	-0.420931665	0.000834182	-0.6955103	8.81E-08
BW25113_RS16410	-0.306024358	0.044853263	1.053541641	2.50E-12	1.787670303	3.39E-09	0.929058481	3.73E-14	0.806843743	5.80E-09
BW25113_RS16870	-0.457591435	0.045131936	0.026584825	0.933949544	0.064467948	0.841395502	-1.226165754	5.31E-06	-2.04361631	1.22E-05
BW25113_RS15955	-0.393061399	0.045468181	0.930551448	5.02E-07	0.5302578	0.078809763	-0.386692077	0.008092353	-0.44184612	0.00069018
BW25113_RS19570	0.234639174	0.045879347	-0.192211804	0.279853104	0.364772135	0.040943702	1.83619132	2.20E-30	1.86841307	9.28E-93
BW25113_RS03940	-0.204788905	0.046735517	0.21965568	0.034755329	-0.056067656	0.809427361	-0.454279454	0.000478613	-0.761246765	1.40E-13
BW25113_RS02370	0.240276207	0.046898794	-0.172692956	0.252866028	0.257937164	0.163976659	0.920507958	1.36E-14	0.921129434	6.45E-17
BW25113_RS21890	-0.335965711	0.046898794	-0.397786734	0.004417766	-0.689650748	1.06E-05	-1.256232769	4.09E-15	-1.723902236	8.26E-21
BW25113_RS14145	0.477869115	0.04707443	0.452817496	0.192884042	-0.461250504	0.265143937	-0.863808492	0.142760328	-2.450990091	1.21E-25
BW25113_RS00460	0.207394264	0.047202516	-0.257604306	0.019684488	0.10105941	0.413251029	0.41602538	2.57E-06	0.206021896	0.012810802
BW25113_RS19115	-0.55453711	0.047688863	0.036728433	0.917148543	-0.128559737	0.685878116	-0.496482765	0.051264296	-0.316235009	0.183702246
BW25113_RS19390	0.234182519	0.047688863	0.593921067	1.88E-05	0.62670325	0.000328582	0.165792463	0.282875374	-0.177166684	0.171305437
BW25113_RS01885	-1.279231935	0.047771419	-1.220278586	0.107212126	-0.180945822	0.799380956	0.365173597	0.478722432	1.203806279	0.00130757
BW25113_RS02870	0.512366204	0.047806542	3.295000488	7.84E-14	4.38778509	2.85E-66	2.204223989	1.12E-34	2.350698712	1.19E-33
BW25113_RS12040	0.332653194	0.047806542	-0.429255798	0.030322334	-0.581472304	0.002641842	-0.059828777	0.729222339	-0.074232781	0.643092854
BW25113_RS03915	0.255900789	0.04784612	-0.428920925	0.229130797	-1.471570948	3.47E-28	-1.548001278	2.13E-17	-2.096028871	6.53E-102
BW25113_RS00540	0.35288744	0.047891305	0.195744613	0.512288196	0.532626164	0.042752868	-0.1779588	0.454890459	-0.589050108	0.000876184
BW25113_RS13185	-0.167821147	0.047891305	0.367049416	0.014546813	-0.050177211	0.803880635	-0.289133715	0.033284653	-0.680658912	0.000517616
BW25113_RS03765	0.188749287	0.047908412	0.266416863	0.110879603	0.005478672	0.979537783	1.020130258	9.12E-10	1.154636245	1.47E-08
BW25113_RS07365	-0.255918965	0.048142817	-0.18530426	0.181260654	-0.353522964	0.004675832	-0.767428198	1.89E-11	-0.795631822	1.20E-09
BW25113_RS11760	-0.335011541	0.048664321	-0.236729182	0.205596957	-1.011864088	2.10E-10	-0.843514654	4.42E-07	-1.802243211	4.05E-18
BW25113_RS20610	-0.308780567	0.048711071	0.149819494	0.482230387	0.300717854	0.160263044	-0.608811453	1.59E-05	-0.930602503	1.48E-10
BW25113_RS12000	0.239929038	0.050105246	1.57994937	1.10E-29	1.807993979	2.94E-68	0.203396858	0.322042826	-0.599631794	0.044046915
BW25113_RS20360	0.398862603	0.050300786	-0.871932152	8.27E-05	-1.343178236	1.11E-12	-1.005572878	7.47E-08	-1.918791834	5.90E-10
BW25113_RS03605	0.462285099	0.050410892	3.659507093	1.03E-71	4.103948604	4.66E-36	3.141382549	5.80E-73	3.643608515	2.00E-41
BW25113_RS05910	-0.244597289	0.050410892	0.074010305	0.582993728	-0.484898726	0.025533902	-0.239152511	0.054149348	0.244820347	0.371735522
BW25113_RS09670	0.250675044	0.050410892	-0.529638406	0.000201725	-0.813743601	6.27E-08	0.601760051	3.52E-05	0.926796719	6.21E-10
BW25113_RS18435	-0.247834897	0.050410892	0.088556633	0.530389581	-0.016779372	0.939618711	0.003642728	0.981948667	-0.28643968	0.010046655
BW25113_RS20925	0.488655416	0.050410892	0.045023796	0.913912525	-0.070286388	0.862989498	1.297899365	3.66E-07	2.166587747	1.14E-19
BW25113_RS11270	0.241843829	0.050552388	0.155364427	0.338265627	0.205192371	0.260859494	0.24486971	0.054160321	-0.006579462	0.961843981
BW25113_RS17610	-0.256741276	0.050552388	0.229722394	0.238153361	0.258217459	0.067416515	0.064457573	0.66192278	0.159739652	0.217722196
BW25113_RS13905	0.667300556	0.050771748	-0.638017345	0.120059702	-0.86981678	0.003937129	1.199074949	4.27E-07	1.73594847	1.19E-12
BW25113_RS15860	0.227817981	0.050771748	-0.046539801	0.839994629	-0.04690959	0.777519459	0.450892205	1.54E-05	0.127736954	0.327144768
BW25113_RS06780	0.194670485	0.05155713	-0.294040822	0.004996147	-0.21710326	0.059748964	-0.125282157	0.250853605	-0.153561147	0.068587434
BW25113_RS16865	-0.286784887	0.05218629	0.210845832	0.357659518	0.180740158	0.484810085	-1.085143603	7.69E-11	-1.860793036	8.46E-05
BW25113_RS05805	-0.207561684	0.052231779	-0.261854994	0.112487904	-0.207225164	0.255420186	-0.033636768	0.808953527	-0.189055574	0.049428549
BW25113_RS19240	-0.214214122	0.052419212	0.205800074	0.080045206	0.138489431	0.609223301	-0.17596578	0.102194544	-0.375702069	0.000115623
BW25113_RS04440	-0.565972911	0.052969001	-0.840296716	0.011669228	-0.916885434	0.005117328	-0.58756322	0.048849506	0.081002337	0.797841609
BW25113_RS06395	0.349200413	0.053054327	-2.203676596	5.06E-08	-3.984267566	1.09E-111	-2.641956074	2.46E-33	-2.254595003	0.000371358
BW25113_RS05675	-0.325860866	0.053091412	0.53854033	0.000293597	1.288498908	9.27E-08	0.421926286	0.01118956	0.345127661	0.027156594
BW25113_RS08295	0.282409637	0.053091412	-0.062520859	0.713306661	0.400400116	0.025221278	0.990875259	3.50E-12	0.401307702	0.027053238
BW25113_RS10090	-0.184801053	0.053091412	-0.259633759	0.084478393	-0.525663936	0.001512449	-0.373796631	0.001109963	-0.712534951	2.35E-08
BW25113_RS18045	-0.364373951	0.053091412	-1.124828237	7.45E-10	-2.11331717	9.82E-10	-1.594486309	6.72E-23	-1.260285921	8.03E-14
BW25113_RS21420	-0.333692336	0.053091412	0.08450592	0.733218332	0.130261704	0.539437268	-0.172446276	0.371863001	-0.778729696	0.004647004
BW25113_RS02995	-0.242847828	0.053198047	0.337892913	0.005430573	-0.009232645	0.953123712	0.279386126	0.005856671	0.036813464	0.8274937
BW25113_RS13405	-0.17717007	0.053198047	0.193795906	0.101385563	0.363016747	0.012680214	0.114035448	0.356987257	-0.098250667	0.300301602
BW25113_RS22140	-0.301378937	0.053198047	-0.332014692	0.143247358	-0.701560558	8.39E-05	-1.058043344	3.38E-13	-0.895271505	1.59E-08
BW25113_RS09160	-0.422899687	0.053532192	-2.297133731	2.54E-12	-3.005692247	4.48E-26	-4.011023315	1.07E-43	-4.049818741	5.55E-40
BW25113_RS08515	-0.320455454	0.053648863	-0.175075305	0.339659925	-0.038085019	0.897284936	0.377731015	0.010857886	0.675036801	0.000928299
BW25113_RS00955	-0.300029629	0.053993397	-0.03831924	0.859434392	0.257172436	0.095291301	-0.352442309	0.017066128	-0.208463028	0.180924348
BW25113_RS15435	0.625941229	0.054106349	0.862605042	0.002261959	1.689778565	2.77E-15	0.933468222	0.001926909	1.353481774	2.41E-11
BW25113_RS00950	0.574461011	0.054926517	0.449346494	0.151705375	0.101670561	0.797790512	0.413202258	0.123007712	0.706480868	0.001256638
BW25113_RS07055	0.361384328	0.0549921	-0.650225597	0.00132258	-0.45017223	0.088009993	-0.409268427	0.018085608	-0.265185211	0.185028502
BW25113_RS14980	-0.420463998	0.0549921	0.397197401	0.146255347	-0.979011669	2.08E-08	-1.101742003	1.86E-13	-1.269613364	7.19E-18
BW25113_RS01105	0.353414469	0.055059828	-0.051752688	0.858596731	-0.596061723	0.059503321	-0.166843859	0.505850513	-0.371117225	0.052736345
BW25113_RS15635	0.278893806	0.056108648	-0.353879195	0.047790896	-0.249709713	0.14351078	-0.57181868	0.000128642	-0.728684215	1.91E-07
BW25113_RS19900	-0.233496326	0.05613558	0.33283802	0.003193271	0.380893204	0.000247948	-0.079218003	0.483009976	-0.326709956	0.010397647
BW25113_RS06765	0.277383984	0.056530225	-0.543893001	0.000624971	-0.272966323	0.185934832	-0.0424302	0.772280483	-0.240166592	0.067553718
BW25113_RS03415	0.209618786	0.056695158	-0.385107483	0.000893678	-0.060667728	0.680774422	0.420857752	0.008650609	0.052012056	0.672994427
BW25113_RS21245	-0.585606352	0.056834807	0.197353957	0.584790554	-0.000494951	0.999158346	-1.246958703	5.99E-05	-0.391366698	0.130574778
BW25113_RS03730	-0.551488083	0.057729948	-0.974535175	0.000920585	-0.930624816	0.000441348	-0.393876614	0.191025837	1.213074824	0.007495269
BW25113_RS16415	0.293965064	0.057993345	0.70981744	9.34E-05	0.924082956	0.041284442	0.707540177	9.28E-07	0.787851896	2.03E-06
BW25113_RS12380	0.798417902	0.058176652	0.202156883	0.756246707	0.771255969	0.117101692	1.48811284	8.34E-05	2.31904916	4.13E-11
BW25113_RS12330	-0.4985737	0.058298048	-0.127552626	0.722361547	0.185242491	0.608940407	-1.200418633	1.17E-05	-1.254606125	0.002190633
BW25113_RS12245	0.315695014	0.05843734	-0.279117931	0.263295347	-0.829974513	3.00E-05	-0.327910132	0.113533722	-0.081600804	0.609645367
BW25113_RS13005	0.276915979	0.058580288	0.399390892	0.008379484	0.505555385	0.006544027	0.20657787	0.191692654	0.273840509	0.02066443
BW25113_RS19790	-0.167284661	0.058614541	0.02346714	0.868280624	-0.049070621	0.839641167	-0.374741043	0.000899854	-0.564136589	8.04E-06
BW25113_RS00785	-0.21184443	0.058887121	0.052037388	0.674077095	-0.442533718	0.008133326	-0.21153352	0.166812061	-0.780917215	1.88E-09
BW25113_RS16435	0.351180452	0.059567446	0.267302776	0.202791071	0.552479556	0.255978972	0.601073829	0.000303486	0.57916016	0.000428987
BW25113_RS09975	-0.357683229	0.059748489	-0.219313437	0.301026908	-0.092777554	0.678434323	-0.67511762	0.000222661	-1.69567821	0.056312134
BW25113_RS20550	0.286908544	0.059748489	0.339776085	0.05483289	-0.026480439	0.884536325	0.391277673	0.003398412	1.004673877	1.16E-06
BW25113_RS05145	-0.338012101	0.059883985	0.048630061	0.83992131	0.6978406	0.011050755	-0.444499378	0.001139958	-0.585211051	1.32E-05
BW25113_RS12075	0.429806532	0.059903249	1.010574538	0.017232442	-0.320840544	0.411555151	-0.309722302	0.131422063	-0.196343399	0.401371086
BW25113_RS09465	-0.387573101	0.060007253	0.155564074	0.449954907	0.447334416	0.010169937	-0.135382021	0.461800031	-0.189336855	0.328896513
BW25113_RS16740	-0.215878704	0.060161683	0.317989914	0.027083995	0.368538555	0.000177211	-0.258544515	0.006840479	-0.426492499	0.000210789
BW25113_RS08075	-0.169236094	0.060214541	-0.156251287	0.220219549	0.166630432	0.132879139	-0.576027907	1.07E-07	-0.973885245	5.82E-11
BW25113_RS18205	0.240321876	0.060214541	-0.138385153	0.750371643	-3.59275626	4.77E-39	-2.331178553	4.84E-16	-4.932052019	1.65E-14
BW25113_RS21540	-0.220627464	0.060214541	0.083138685	0.591334132	0.263942629	0.035005592	-0.534343382	1.32E-06	-0.45287115	1.74E-05
BW25113_RS14380	-0.444876378	0.060378221	0.008324286	0.98128978	-0.385744854	0.114482922	0.024980527	0.9327432	0.199726984	0.391392152
BW25113_RS12720	0.407325588	0.061034465	0.159116135	0.582576721	-0.127163155	0.664889638	0.427879817	0.04106287	0.390596665	0.054235011
BW25113_RS02245	-0.277270695	0.061247409	1.006312231	8.79E-09	1.047935754	1.81E-08	0.369958067	0.012097451	0.327848197	0.015353469
BW25113_RS07635	0.348052586	0.061247409	-1.470295938	3.53E-09	-3.438291183	1.61E-28	-1.239132236	1.23E-11	-1.733529169	7.52E-18
BW25113_RS21605	-0.440287413	0.062079729	-0.727640012	0.007445377	-0.293331817	0.3511682	0.422314731	0.030121169	0.316143342	0.073796047
BW25113_RS16770	-0.199410003	0.06237017	0.115545831	0.352666707	0.261512145	0.025099462	-0.058993514	0.614795655	-0.256417378	0.021439404
BW25113_RS02710	-0.38297803	0.062955725	0.552563168	0.046080431	-0.167700492	0.486871365	-1.068661548	6.05E-06	-1.471815273	2.25E-08
BW25113_RS08370	-0.382787601	0.062955725	-1.69042181	3.26E-23	-2.096896998	1.78E-09	-1.525667418	1.04E-06	-2.377308096	1.13E-44
BW25113_RS02885	0.55458894	0.062980686	0.325908585	0.359133875	0.590378631	0.118674557	0.774214646	0.003359687	-0.454020263	0.221944212
BW25113_RS03480	0.238058862	0.063136876	0.330844565	0.005923393	0.541144063	0.000130436	0.554942522	1.39E-06	0.322674562	0.001137615
BW25113_RS02265	0.208133168	0.063162243	0.07909222	0.598893906	-0.024026245	0.898401292	0.57339967	4.73E-08	0.29835085	0.027034764
BW25113_RS00985	-0.220430106	0.063399566	0.21460412	0.149621717	0.283588041	0.116876297	-0.089514052	0.559196404	-0.5355384	0.00118693
BW25113_RS07680	-0.209366429	0.063437506	-0.432137987	0.018808779	-0.748939204	2.04E-10	-0.714074871	8.55E-11	-0.691910951	2.60E-12
BW25113_RS08580	0.359890593	0.063469383	-0.203588927	0.378381761	0.023213617	0.928959707	2.279290838	9.36E-35	2.435212486	2.35E-42
BW25113_RS18645	-0.193886116	0.063469383	0.346438441	0.000565017	0.362817199	0.018114968	-0.524101219	1.73E-05	-0.787817898	1.02E-07
BW25113_RS09210	0.216962098	0.063506847	0.038034626	0.864577576	-0.032027588	0.871667968	0.819861831	2.34E-15	0.875839935	4.03E-20
BW25113_RS14165	0.363724062	0.063938201	0.502697868	0.142988503	-0.343235144	0.512245703	-0.81345393	0.298914021	-3.933558256	1.15E-68
BW25113_RS21355	-0.247471594	0.064245606	0.061080835	0.76522461	-0.494106192	0.043613018	0.464565842	0.020537544	1.145350194	6.02E-10
BW25113_RS18745	-0.214105402	0.064258441	0.219890227	0.044834195	0.409742398	9.14E-08	-0.626369488	5.23E-11	-1.060295266	8.34E-08
BW25113_RS21040	-0.239822228	0.064319256	0.371988419	0.021493987	0.780351307	1.82E-10	0.122135634	0.415515646	-0.029439108	0.821343977
BW25113_RS04740	-0.183518534	0.065745955	0.153013554	0.3145323	0.630813505	0.006243437	0.459593024	6.06E-06	0.344272807	0.000170117
BW25113_RS03180	-0.226202418	0.065826014	0.119619419	0.640979903	-0.486911984	0.000358847	-0.57814873	0.000758966	-0.824329362	1.65E-10
BW25113_RS21830	0.390882453	0.065844823	1.855053486	3.30E-12	2.762582067	2.43E-16	1.608820469	1.69E-18	1.599973638	1.86E-13
BW25113_RS21575	0.222601862	0.06586735	0.546266372	0.000836206	0.37733178	0.03345411	-0.585780126	0.015436616	-2.136206634	0.023586019
BW25113_RS00045	-0.308774805	0.065978372	-0.03787264	0.858123586	-0.326065192	0.077387834	-0.695579211	0.00011337	-1.047311467	4.07E-12
BW25113_RS01315	-0.447556444	0.065978372	-0.574851947	0.029045268	-0.790793529	0.064708257	-1.480337966	1.35E-08	-1.601785144	2.98E-11
BW25113_RS04185	0.480935681	0.065978372	-1.573802913	4.39E-09	-2.707739352	3.16E-23	-0.692319448	0.001273548	-0.9113886	1.82E-05
BW25113_RS04505	0.263246921	0.065978372	0.037456084	0.845463967	0.272755403	0.058201591	0.430265785	1.42E-05	0.411373265	0.000128483
BW25113_RS11585	-0.173572228	0.065978372	-0.168638879	0.109950606	-0.175728752	0.252129748	0.61654016	2.29E-07	0.698088925	1.37E-07
BW25113_RS20955	-0.854252366	0.065978372	-0.568347124	0.042368623	-0.598419476	0.012212975	-2.171972851	3.51E-10	-3.051510578	9.50E-10
BW25113_RS22170	-0.207529003	0.066418102	-0.415482962	0.005740866	-0.239736194	0.217145169	-0.321231592	0.04106287	-0.03723439	0.85454929
BW25113_RS10405	-0.339205437	0.066427029	-0.588044076	0.017425685	-0.616139774	0.001535432	-0.716840909	0.000739087	-0.641695254	6.67E-05
BW25113_RS16335	0.3262822	0.066461084	0.482949519	0.037303899	0.909983763	4.40E-10	0.924107536	1.11E-09	1.335412844	4.18E-31
BW25113_RS20620	-0.238054595	0.066461084	0.793925342	0.001357178	1.050847854	1.85E-10	0.103652396	0.514563823	-0.222416167	0.087643037
BW25113_RS12585	0.170312392	0.066496312	-0.149601467	0.219490165	-0.191928264	0.042539365	-0.16182678	0.116880939	-0.321680561	0.000651418
BW25113_RS01180	0.361151435	0.06659716	-0.439614427	0.087961178	-0.388052219	0.158371632	-0.341303684	0.151044545	-0.34215962	0.084284596
BW25113_RS20560	-0.292900921	0.06659716	-0.197864369	0.092951669	-0.174415754	0.562647363	-0.583160946	6.28E-08	-0.283997073	0.081223338
BW25113_RS10885	0.350014447	0.06669209	-0.691316668	0.022371006	-1.348424888	1.06E-09	1.172446199	5.08E-10	1.351965021	2.07E-18
BW25113_RS19470	0.188726241	0.066797822	-0.634740322	5.94E-11	-0.820704355	7.54E-14	-0.921529693	1.50E-09	-1.645982581	4.47E-05
BW25113_RS08990	-0.218886043	0.067150317	0.017507738	0.926109502	0.493556736	1.59E-05	-0.178580416	0.158216798	-0.37726861	0.000722972
BW25113_RS12105	0.332071192	0.067187458	0.364581531	0.030115274	0.701715201	5.81E-05	1.267433543	6.59E-18	1.378372496	5.80E-25
BW25113_RS09745	-0.340242764	0.067974917	-0.142720262	0.515373114	0.114845512	0.573228104	-0.086146812	0.682786029	0.349752691	0.055468859
BW25113_RS17785	-0.371050797	0.068046316	0.500576734	0.010870399	0.874155184	6.27E-06	0.252191825	0.160536551	0.134491556	0.459973269
BW25113_RS13265	0.358541026	0.068190545	-0.143900185	0.601950694	-0.611152616	0.005709653	-0.050157234	0.829634635	-0.182578711	0.307021543
BW25113_RS00105	-0.38861671	0.06824827	0.657181728	0.003858681	1.258284	1.07E-13	-0.183164877	0.364033665	-0.086290567	0.675935358
BW25113_RS06635	-0.173922708	0.06824827	0.086951704	0.492126793	0.054582756	0.764459588	0.086421189	0.462349484	-0.424067851	0.002866597
BW25113_RS08315	0.203135975	0.068760769	-0.026150693	0.871784413	0.518310366	2.54E-07	-0.333968091	0.131333541	-2.606967017	7.66E-06
BW25113_RS01195	-0.247490311	0.069039185	-0.374799535	0.02421723	-0.487078522	0.000500018	-0.772131987	3.89E-09	-0.856652708	9.77E-09
BW25113_RS21385	-0.238578877	0.069628199	0.218232612	0.244861423	0.569067617	0.003848222	-0.761246807	1.03E-05	-1.226747457	6.14E-11
BW25113_RS09760	-0.317914141	0.069686062	0.103471472	0.644377733	0.102915923	0.634969708	-0.039461292	0.85172421	-0.087260668	0.611947634
BW25113_RS19925	-0.169578473	0.06984331	0.481539161	0.0018931	0.750237237	4.07E-12	-0.124646618	0.385360441	-0.534577232	3.68E-05
BW25113_RS00475	0.151641273	0.070846712	-0.038324527	0.702124529	0.003977695	0.980423478	0.309181906	0.000147408	0.159432827	0.046506808
BW25113_RS18575	-0.887886634	0.071145971	0.108235548	0.863202965	-0.070405941	0.896152514	-0.579598108	0.239964669	0.414541956	0.319843278
BW25113_RS05085	0.297950397	0.071257428	-0.168410367	0.707646986	-3.073391383	4.76E-28	-2.022520215	0.000470783	-5.109494094	3.62E-43
BW25113_RS05905	-0.307302979	0.071257428	0.225047839	0.357059618	0.144459222	0.614424413	-0.566107163	0.000397468	-0.869172226	9.93E-07
BW25113_RS17655	-0.231961679	0.071257428	0.680358884	0.000119127	1.203217471	8.37E-24	1.425641412	7.60E-25	1.564449369	2.63E-26
BW25113_RS20320	0.191166228	0.071396718	-0.005504347	0.968354313	-0.213047412	0.034438384	-0.326719201	0.000523291	-0.437127298	0.005914635
BW25113_RS08280	0.440317598	0.07191866	0.041171797	0.915166232	0.79553126	0.000354871	0.974982667	0.001067848	1.018942647	2.55E-07
BW25113_RS03205	0.966623052	0.071928617	1.027638059		-1.943615319	2.50E-15	-1.87598395	6.44E-14	-2.667564543	2.44E-34
BW25113_RS11430	0.248137213	0.07215102	0.276127658	0.144923759	0.452663725	0.002990427	0.514014528	0.021985875	1.289929097	7.04E-14
BW25113_RS00790	0.235309185	0.072212329	0.423172986	0.020200167	0.633440501	5.14E-07	0.541392171	1.28E-05	0.877769308	6.72E-08
BW25113_RS15395	-0.231159598	0.072263355	0.194997747	0.193654168	0.311359268	0.038149126	-0.038121281	0.801180249	-0.187445986	0.502273164
BW25113_RS06500	0.263725973	0.072746574	0.028114343	0.886015703	-0.143713671	0.799380956	0.550042024	3.60E-08	-0.091575849	0.635663391
BW25113_RS14660	-0.193803974	0.072967396	0.341668643	0.002277702	0.092767093	0.502081058	0.005681377	0.963157957	0.137991265	0.16362955
BW25113_RS19165	0.413631421	0.073651215	0.069775356	0.784153756	0.768790729	4.68E-05	3.1732547	1.50E-97	2.867525575	6.37E-46
BW25113_RS01745	0.883607124	0.074067564	0.211583978	0.773260367	0.42464896	0.46461298	0.196176243	0.749574973	-0.049268102	0.921003246
BW25113_RS05095	0.326592162	0.074073056	-0.455467858	0.120075036	-2.233003546	1.53E-30	-1.92257539	9.21E-20	-2.498580688	8.36E-88
BW25113_RS09655	0.579958091	0.074670025	0.967193018	0.007805039	2.507710617	2.03E-09	1.728350012	4.50E-10	2.257356512	1.61E-22
BW25113_RS09665	0.235263577	0.074999753	-0.634530096	3.46E-05	-0.934352479	9.71E-12	0.397388642	0.001643863	0.712656877	2.46E-08
BW25113_RS02090	0.276335917	0.075890573	-0.345755857	0.040488281	-0.257995996	0.103078713	0.402114701	0.008765043	0.655726411	9.51E-07
BW25113_RS02890	0.6244003	0.075890573	0.290372618	0.561900977	0.792041316	0.029709441	0.95780458	0.002138756	0.3759915	0.299567303
BW25113_RS04105	0.372482161	0.075890573	-1.220633785	1.02E-07	-2.35678	1.71E-23	0.229752769	0.231678276	0.355460479	0.098819887
BW25113_RS03210	0.774580581	0.076132602	0.993647638		-2.18376716	7.51E-10	-2.475543114	1.20E-13	-2.772145772	1.30E-10
BW25113_RS19465	-0.172272541	0.076161674	1.180786479	0.000507681	0.854557225	7.22E-06	0.684769983	4.00E-08	0.236740713	0.0550754
BW25113_RS21180	0.292807598	0.076837099	0.295502728	0.367878526	-0.601420014	0.100617912	-1.356547507	0.017167501	-3.839351516	1.66E-18
BW25113_RS21105	0.368780579	0.07740878	1.103032213	0.004436453	0.244969072	0.630190258	-0.290151829	0.236588723	-0.059365848	0.788035646
BW25113_RS08340	-0.182340945	0.077796526	-0.158138332	0.323371486	0.172149079	0.321720587	-0.334807075	0.003393419	-0.456844837	0.03502887
BW25113_RS09605	0.235845446	0.078289056	-0.341468323	0.012787411	-0.651371956	8.19E-06	-0.287612817	0.046881546	-0.470658689	3.74E-05
BW25113_RS22930	-0.320871614	0.078289056	-0.606113232	0.08438407	-1.510658877	3.94E-14	-1.817557915	3.01E-24	-1.57869353	6.63E-16
BW25113_RS06145	0.245850104	0.079132637	-0.039411026	0.850276683	0.063167678	0.751197583	0.667879425	4.29E-07	0.605532376	1.32E-06
BW25113_RS08530	-0.364001682	0.079947346	-0.100422707	0.673254965	0.378171227	0.285274945	0.433556215	0.003806899	0.74203335	0.005975861
BW25113_RS03120	0.265343805	0.0799996	-0.14541488	0.432041419	-0.232972222	0.320532681	-2.17E-05	0.999887528	0.266300674	0.061873836
BW25113_RS05650	0.369130121	0.080111104	-0.060886537	0.872024046	-0.098668272	0.720568612	-0.54720811	0.022913613	-0.764389452	0.000411185
BW25113_RS17020	-0.205182891	0.080216741	-0.786888925	6.70E-05	-1.275154947	1.01E-16	-1.126783898	4.87E-17	-1.316695475	7.50E-21
BW25113_RS06165	0.378619579	0.080328037	0.127930532	0.635722991	0.440891215	0.04424123	0.763389513	0.000692588	1.208973241	1.97E-14
BW25113_RS03550	-0.188480963	0.080344946	-0.045365656	0.690284734	-0.015957321	0.922759789	-0.120212837	0.272516447	-0.365696437	0.00023674
BW25113_RS05740	0.270655285	0.080344946	-0.351607299	0.109726792	-0.456374747	0.041897666	-0.405399985	0.018523804	-0.473876429	0.002043693
BW25113_RS00960	-0.206186716	0.081203057	0.216096006	0.144923759	0.027174351	0.896855993	-0.516899254	7.58E-05	-0.650500493	1.75E-06
BW25113_RS08995	-0.348546177	0.081993709	-0.410941526	0.004448846	-0.339050652	0.0398341	-0.853662332	2.24E-09	-1.168606907	3.89E-15
BW25113_RS14915	-0.440545982	0.081993709	-0.103920152	0.787380888	-0.53816077	0.111860864	-1.422126433	6.36E-09	-1.755109395	1.93E-09
BW25113_RS18945	-0.205688869	0.081993709	-0.139585904	0.367878526	-0.01127484	0.954030074	-0.3256942	0.01044043	-0.441403154	0.000849119
BW25113_RS10915	0.167368097	0.082206566	-0.931594842	6.25E-08	-1.212745848	3.15E-32	-1.298146001	4.11E-05	-3.409666189	2.59E-08
BW25113_RS07435	-0.424036793	0.082292989	-1.788973451	4.03E-14	-1.635958142	0.000116463	-2.316452877	4.01E-23	-2.77901903	1.71E-14
BW25113_RS01480	0.425579087	0.08253302	0.412678399	0.152637715	0.4123956	0.103289762	0.262294127	0.315216967	0.198519913	0.373617142
BW25113_RS15780	-0.356779115	0.083002911	-0.49671246	0.000965657	-1.073839405	3.35E-09	-1.398813278	3.84E-15	-1.993859693	2.14E-17
BW25113_RS00005	-0.344529424	0.083299904	-0.898373587	0.000216802	-0.969100663	1.64E-05	-0.620626233	3.15E-05	-0.353766604	0.076284458
BW25113_RS04570	0.378177842	0.083299904	-0.535586378	0.030169596	-0.959761956	0.001097591	-0.370067735	0.173653321	-0.745344849	0.001835507
BW25113_RS13125	-0.220370208	0.083646609	-0.135338087	0.394524005	-0.324976651	0.024777302	-0.553911094	5.47E-11	-0.750030829	6.61E-12
BW25113_RS10095	-0.272281829	0.083692533	-1.820082601	7.32E-17	-1.314034078	4.80E-10	-1.966689341	5.90E-37	-1.659017496	1.97E-18
BW25113_RS15545	0.211933094	0.083815725	0.744329521	7.06E-06	0.729535949	0.003238705	-0.441611818	0.049472028	-2.061207528	1.78E-05
BW25113_RS01730	0.250188951	0.08391875	1.408663573	9.59E-17	1.254891708	2.37E-12	0.229933856	0.082078249	0.316284828	0.001876337
BW25113_RS07515	0.537461665	0.084407256	-0.177522188	0.687105152	-0.667362577	0.073851182	-0.141860589	0.690910839	-0.448119893	0.124996337
BW25113_RS08425	0.254554489	0.084551762	-0.366173338	0.031011266	-0.219868423	0.200189434	0.643190077	1.04E-07	0.565790491	2.28E-05
BW25113_RS03145	0.24064847	0.084672722	-0.266110132	0.122462546	-0.633764372	9.65E-05	0.116267257	0.461139573	-0.129910725	0.359819039
BW25113_RS18750	-0.221855875	0.084782655	0.423113014	0.000851417	0.662701419	6.44E-09	-0.115991774	0.40963888	-0.562958629	0.003971714
BW25113_RS13305	-0.179618442	0.08499744	0.294342224	0.054470862	0.516406797	6.87E-06	-0.237228517	0.33031746	-0.216308672	0.325459456
BW25113_RS16460	-0.24674344	0.08499744	0.816921222	0.00189657	1.556951245	2.35E-25	0.300504743	0.012279191	0.282306575	0.032705572
BW25113_RS06925	0.327209654	0.085144117	-0.78330594	0.000414289	-0.912490242	2.23E-05	2.100188821	2.04E-40	1.467997298	2.96E-12
BW25113_RS05820	-0.187120064	0.085572127	-0.29189311	0.001767117	-0.303078544	0.12278924	-0.186167106	0.056824528	-0.523753306	4.51E-13
BW25113_RS17165	0.39445915	0.085572127	1.814527534	1.39E-16	2.66353604	3.67E-11	1.660905801	4.48E-18	1.72267427	3.64E-16
BW25113_RS09460	-0.210295414	0.085626463	-0.06344288	0.668484888	0.518212208	9.00E-07	0.144758757	0.244909576	-0.020405339	0.858182348
BW25113_RS00890	-0.256925888	0.085909443	0.220345883	0.248727451	-0.009608107	0.967097435	-0.485525539	0.002593553	-0.843407737	2.31E-08
BW25113_RS16345	0.282938458	0.085909443	-0.017751191	0.949210154	0.36529184	0.031586058	1.100082743	5.70E-13	1.338916112	2.32E-30
BW25113_RS11860	0.473942595	0.086000298	-0.074541186	0.830622343	0.046860628	0.896776203	0.453112389	0.045063235	0.314237022	0.215075126
BW25113_RS06150	0.253152851	0.086740089	-0.309662072	0.102183745	-0.27488192	0.123458753	0.322590032	0.018120155	0.347305168	0.004858791
BW25113_RS08900	0.268095654	0.08676045	0.330237621	0.040113377	-0.179794857	0.393196387	0.576249468	0.000593349	0.223520963	0.120446318
BW25113_RS09370	-0.295311286	0.086871729	0.041407811	0.846079096	0.744764484	5.61E-06	0.157330271	0.304986357	0.053390025	0.818550939
BW25113_RS08445	0.300559448	0.08700193	-1.204926808	5.25E-10	-1.797658885	2.26E-46	-0.703232349	8.51E-07	-1.249800293	2.15E-22
BW25113_RS13610	0.381214152	0.08700193	1.167968238	1.30E-07	1.898673557	4.42E-06	1.105145193	5.33E-08	1.237685927	1.45E-07
BW25113_RS18680	0.363050728	0.08700193	-0.39395199	0.121843124	-0.780916148	0.00234548	-0.596577548	0.014088452	0.34531632	0.031187391
BW25113_RS02230	-0.275475625	0.087238974	0.131277947	0.520565332	0.561487154	0.001581063	1.282672076	6.07E-06	2.860036634	3.31E-13
BW25113_RS12700	-0.230431833	0.087238974	-0.016266122	0.932170757	0.196031956	0.21061604	0.025199597	0.888621066	0.176449538	0.159310013
BW25113_RS20100	-0.400711605	0.087362144	-0.113107867	0.723356472	0.66422377	0.000598038	-0.61153669	0.001075615	-1.032787375	6.88E-05
BW25113_RS03495	0.220213128	0.087475027	0.397180225	0.001532151	0.122260038	0.513306893	-0.341204901	0.009470813	-0.645602144	1.61E-05
BW25113_RS13465	-0.336838392	0.087638051	-1.141057506	1.49E-06	-1.464069602	4.70E-19	-1.252439853	1.45E-09	-2.488751353	0.000130226
BW25113_RS16615	-0.193345126	0.087897942	-0.628168233	8.24E-05	-1.261678265	3.35E-26	-0.873305549	5.73E-08	-1.479390276	1.88E-25
BW25113_RS22090	-0.373481434	0.087897942	0.254433652	0.260921454	-0.326287242	0.079985671	-1.035292274	3.57E-09	-1.536733266	3.87E-18
BW25113_RS14555	-0.21949018	0.088538887	0.420828246	0.006834101	0.854788939	2.60E-05	-0.126978321	0.316168989	-0.05418823	0.641615656
BW25113_RS18415	-0.263174836	0.088538887	-0.599113413	0.000414746	-0.899763986	2.47E-08	-0.467167954	0.001412388	-0.878727236	6.19E-07
BW25113_RS03200	1.042265653	0.0890911	0.962836949		-2.296341626	1.40E-23	-2.055641305	1.67E-11	-2.635503161	4.85E-38
BW25113_RS20190	-0.32428703	0.089135014	0.147656416	0.508897298	0.1022326	0.651411124	-0.146258017	0.457398732	0.309665224	0.028649543
BW25113_RS18700	0.242516212	0.089324439	-0.796952366	9.24E-09	-1.026359146	6.66E-16	-0.088481364	0.506694846	-0.216909867	0.120752217
BW25113_RS08375	-0.318011131	0.08938337	-1.912029471	2.46E-32	-1.358050678	3.54E-06	-1.36049294	1.98E-14	-1.640972739	1.08E-34
BW25113_RS03260	0.372085682	0.090363049	1.95767567	2.39E-57	2.004481048	5.16E-42	1.521257868	2.47E-32	1.262869536	1.13E-19
BW25113_RS00465	0.188356801	0.090711087	-0.218635853	0.065060138	0.020268705	0.922192202	0.318521662	0.000620347	0.143661508	0.203263674
BW25113_RS15725	-0.165398872	0.092157383	0.477372314	1.14E-05	0.340928658	0.02589466	-0.229964176	0.09116649	-0.681338853	1.09E-08
BW25113_RS16350	0.213598087	0.092157383	-0.554579273	0.004231193	-0.514247886	0.006575676	1.163421552	4.92E-15	1.112718197	6.08E-29
BW25113_RS06985	-0.276143868	0.092518838	-0.561520332	0.015122973	-1.246240596	3.56E-13	-0.384714242	0.009694165	0.000699943	0.997836627
BW25113_RS20300	-0.148743057	0.092568932	-0.281933192	0.004770842	-0.045076357	0.78101687	0.445481299	7.57E-07	0.340255789	1.79E-05
BW25113_RS12150	-0.242551091	0.092812837	0.379984375	0.031572941	0.409902036	0.002587799	0.169780433	0.290785599	-0.044701814	0.745021289
BW25113_RS18510	-0.432204266	0.092812837	-0.605349869	0.078105457	-1.373389569	1.85E-06	-0.685954866	0.065940418	0.397646128	0.078483007
BW25113_RS17410	-0.18862061	0.092984773	-0.25639321	0.075290786	-0.422710535	0.007821911	-0.572712783	0.00021049	-1.008584511	8.87E-13
BW25113_RS11790	0.364251676	0.093554878	-0.101405676	0.74696905	-0.18732545	0.500036442	0.423457013	0.04102856	0.590148126	0.006163123
BW25113_RS20350	0.290579388	0.093679485	-1.184777967	2.81E-06	-2.054710103	4.51E-35	-1.241409191	2.15E-11	-2.445891949	6.63E-16
BW25113_RS16085	0.278515323	0.093682608	-1.194502153	1.60E-10	-2.479588406	7.70E-74	-0.652772704	1.09E-07	-1.022150898	3.86E-12
BW25113_RS21225	-0.374060437	0.093782198	0.201548374	0.3947636	0.090914619	0.705842541	-0.543275122	0.013365351	-0.526643886	0.005981791
BW25113_RS17390	-0.175571654	0.093805469	-0.307756035	0.021086539	-0.238358102	0.057594389	-0.415696571	2.95E-05	-0.57877623	9.02E-05
BW25113_RS17370	-0.427788653	0.094456244	0.015797015	0.967876888	-0.002604725	0.994256294	-0.041255765	0.883996623	0.877874102	0.002113512
BW25113_RS11490	-0.294138681	0.094719372	1.108361734	7.92E-07	1.110781671	1.71E-11	-0.620295612	0.004497183	0.757571585	0.447803272
BW25113_RS12130	-0.165062273	0.094719372	-0.050997332	0.69026765	0.268408262	0.111997841	0.040855696	0.730116212	0.014577791	0.88470719
BW25113_RS21065	-0.266250833	0.095215412	-1.0158582	1.53E-06	-1.824576846	1.64E-43	-2.009683268	2.58E-89	-2.738489703	3.12E-40
BW25113_RS19745	-0.179158088	0.095363304	-0.089820804	0.37603796	-0.017100681	0.893617528	-0.149755011	0.148662027	-0.436353058	6.34E-08
BW25113_RS07870	0.506943238	0.09540058	0.006041995	0.989095018	-0.086262177	0.818102499	1.741618038	7.44E-11	2.593750634	5.67E-23
BW25113_RS04760	-0.172691836	0.096163242	0.478979081	1.16E-06	0.340989977	0.012586169	-0.167605326	0.17369035	-0.618004461	8.50E-06
BW25113_RS14210	0.16978753	0.096163242	0.663807354	3.38E-19	0.600475859	1.23E-06	-0.5249617	0.0260544	-1.59612675	0.004715417
BW25113_RS19950	0.361449628	0.096163242	0.728962584	0.000141897	0.841870873	5.83E-07	0.720378714	4.03E-06	1.043797099	8.89E-13
BW25113_RS12280	0.349498499	0.096494592	-0.063723002	0.827382137	0.124199276	0.739100673	0.624767653	0.005123551	0.649677409	0.00022592
BW25113_RS14235	-0.332739395	0.096494592	-0.137923122	0.494524612	0.045315247	0.830072542	-0.423114929	0.008549057	-0.568631043	0.000138875
BW25113_RS13755	0.276503126	0.097257496	-0.197930137	0.367655512	-0.908566074	4.00E-06	-1.112090639	4.93E-09	-1.350674031	7.60E-11
BW25113_RS16645	-0.222350028	0.097327112	0.594305912	0.041465719	0.278735668	0.394766386	0.123260579	0.462832308	0.594734989	0.009083331
BW25113_RS00990	0.228118481	0.097520915	-0.548113083	0.020996155	-0.412389794	0.006544331	-0.089817456	0.55389083	0.197401794	0.271536907
BW25113_RS11730	-0.324221414	0.097611147	-0.144025568	0.509974382	0.486897252	0.013305264	0.087810224	0.620338345	0.087274307	0.615097453
BW25113_RS02400	-0.144902091	0.09798759	-0.508079968	0.000588743	-0.576315652	0.106944647	0.436666831	8.71E-06	0.203579713	0.013475037
BW25113_RS01440	0.193064951	0.098798458	-0.497758165	0.000304088	-0.760947915	5.30E-08	-0.383536777	0.001697209	-0.34786047	0.00082917
BW25113_RS05350	0.277997383	0.098798458	-0.448087807	0.031392929	-0.254619901	0.406391767	-0.190769524	0.290718725	-0.295236231	0.089631351
BW25113_RS15130	-0.274856966	0.098798458	-0.424350515	0.031368401	-0.450169976	0.03208249	-0.558460808	8.39E-06	-0.707175179	1.24E-08
BW25113_RS18175	0.229133078	0.098798458	-1.050016651	0.011093337	-4.936852605	3.85E-75	-3.005579558	3.39E-23	-5.664972696	8.88E-41
BW25113_RS03240	-0.36506194	0.099367655	0.376964719	0.198641627	0.929922504	0.000129337	0.116083938	0.658850173	-0.570301099	0.019707699
BW25113_RS09255	-0.204226097	0.099722309	0.065027962	0.683363694	0.378001866	0.195731592	0.115461426	0.458526841	-0.220760468	0.052399161
BW25113_RS02350	0.241514819	0.100373836	-0.740336273	0.009181731	-1.748514425	2.75E-19	-0.045134783	0.825321117	-0.027167398	0.879105966
BW25113_RS04345	0.256406744	0.100806616	-0.580804261	4.66E-05	-0.932395559	1.39E-07	-0.202989016	0.181854498	-0.471721184	0.002299189
BW25113_RS17705	-0.288137816	0.10106104	-0.752229198	7.46E-10	-0.85002835	3.17E-12	-1.199784077	2.58E-12	-1.640034039	2.63E-08
BW25113_RS18255	0.245715934	0.10106104	-0.985590139	3.44E-07	-2.020734057	2.50E-13	-0.815320727	6.66E-07	-1.057743784	1.23E-15
BW25113_RS19225	0.248459142	0.102040853	0.904720208	2.99E-09	1.042885693	1.13E-12	0.610348534	5.23E-06	0.222506368	0.081759942
BW25113_RS04810	-0.288425694	0.102157065	0.081880455	0.684708766	-0.641403863	0.001468434	-1.086472394	1.19E-09	-1.479189116	1.60E-22
BW25113_RS10525	0.323556458	0.102269005	1.788736278	3.74E-06	3.654702897	1.45E-51	2.70276814	9.10E-51	3.583851615	2.86E-50
BW25113_RS17650	0.29072714	0.103157418	0.086342985	0.682877765	-0.102759926	0.613673091	0.314707932	0.03911348	-0.126729148	0.424418657
BW25113_RS03130	0.401713073	0.103310311	-0.255253111	0.451055041	-0.289722537	0.325551555	-0.249754438	0.376461057	-0.120742801	0.635576246
BW25113_RS13965	-0.236040843	0.103675715	-0.154283652	0.469431267	-0.264861932	0.149236678	0.070474113	0.700104342	-0.233858501	0.129732729
BW25113_RS21980	-0.167770539	0.103692285	0.23875654	0.008445673	0.137317006	0.623105438	0.035577273	0.847210161	-0.231261538	0.022096081
BW25113_RS04800	-0.191033928	0.103775876	-0.812773979	2.34E-11	-1.055247934	1.49E-31	-0.084043453	0.469754782	-0.401193331	2.91E-05
BW25113_RS16395	-0.257606759	0.103824977	0.238805654	0.412195634	0.468317131	0.625621687	0.258575285	0.074095367	0.427599414	0.003665378
BW25113_RS17960	0.226924302	0.103824977	0.332741022	0.024588511	0.553618956	0.00258873	0.554900613	5.00E-08	0.43569907	0.000152483
BW25113_RS13120	0.161567671	0.103850514	-0.013417895	0.949646403	-0.117366102	0.577609433	0.020332478	0.882400211	-0.30715854	0.000422546
BW25113_RS15775	-0.184014546	0.103850514	-0.252242829	0.193603941	-0.691647196	3.68E-10	-0.68516752	2.45E-09	-0.872451132	4.39E-14
BW25113_RS16600	-0.192149046	0.103868224	-0.414795327	0.000606834	-0.732613487	8.52E-19	-0.510127725	5.43E-08	-0.799944738	4.35E-28
BW25113_RS18475	-0.206440653	0.104140024	0.084265171	0.706982746	0.070609955	0.861531098	-0.218852913	0.079890914	-0.54139511	2.65E-05
BW25113_RS06945	-0.179546899	0.104822945	-0.343715497	0.022844817	-0.571814407	1.90E-05	-0.660239505	1.37E-08	-0.812352199	2.85E-16
BW25113_RS07170	0.498184288	0.105184074	-0.51139248	0.317216836	-1.093582319	0.00280447	-0.186514724	0.696313145	-0.484989731	0.089126684
BW25113_RS04640	0.193656295	0.105547335	-0.190044955	0.314765028	0.208000909	0.099629676	-0.668728016	0.00063647	-1.827832665	0.043205855
BW25113_RS13460	-0.424079065	0.105547335	-0.608253295	0.002885808	-0.723784407	6.41E-05	-0.926853934	1.18E-08	-1.66372687	0.007596165
BW25113_RS15580	0.325415523	0.105984671	-1.796601709	9.79E-14	-3.321190475	2.46E-32	-1.654197533	4.47E-18	-1.712139231	1.06E-17
BW25113_RS16815	-0.166246247	0.106202708	-0.041397957	0.870399211	-0.488487677	6.23E-08	-0.424940981	9.16E-06	-0.757219073	1.32E-18
BW25113_RS00655	-0.17034077	0.106618912	0.013274157	0.940285665	0.150695028	0.286109185	0.12192573	0.535891478	-0.289687878	0.014473208
BW25113_RS02375	0.233343817	0.106618912	-0.679819663	3.16E-07	-0.081079429	0.739100673	0.867119184	6.17E-09	0.87502689	6.12E-13
BW25113_RS01655	0.41317975	0.107676418	-0.086756132	0.843288917	-1.103387773	0.008766	-0.017836987	0.954498848	-0.047150696	0.8687609
BW25113_RS04415	0.251637079	0.108165898	0.467681073	0.02421723	0.374163607	0.107102882	0.765089658	1.27E-06	0.68554489	6.46E-08
BW25113_RS14605	0.269369779	0.108165898	0.298556436	0.100025459	0.888494403	2.14E-07	0.63238664	2.09E-05	0.881798321	9.48E-13
BW25113_RS14910	-0.286689457	0.108165898	-0.300493859	0.138023672	-1.123934643	2.53E-06	-1.293776331	7.13E-12	-1.295779579	6.02E-13
BW25113_RS14170	0.331033773	0.108360421	0.389806279	0.112297696	-0.04135274	0.946819078	-0.903402875	0.241123605	-3.506766054	1.23E-150
BW25113_RS04705	0.190170496	0.109558461	-0.615620326	0.011335084	-1.069699024	1.61E-19	-0.173335691	0.107379964	-0.374882394	3.61E-05
BW25113_RS06630	-0.161513753	0.109954899	0.023496739	0.853855901	-0.16419469	0.213998751	-0.376582464	0.002015906	-0.734228125	4.84E-09
BW25113_RS05480	0.245233851	0.110336312	-0.371571189	0.00794178	-1.53270929	1.45E-24	-0.953297076	1.17E-14	-1.124189925	1.88E-22
BW25113_RS07405	-0.21704943	0.110336312	-0.209308781	0.216692175	-0.599303523	3.37E-05	-0.288826199	0.061656429	-0.250187286	0.151217145
BW25113_RS11120	0.261651341	0.110336312	-0.74764998	0.000228117	-1.658634575	1.03E-17	-0.047155266	0.813499485	-0.305122478	0.085100854
BW25113_RS18095	0.300468156	0.110336312	-1.175499448	1.19E-06	-2.363085745	5.53E-38	-1.862447968	6.53E-30	-2.199683662	3.80E-21
BW25113_RS21195	-0.357800153	0.110336312	-0.117542699	0.691657558	-0.093749038	0.785549633	-0.726765963	0.000393999	-0.23958415	0.280316235
BW25113_RS21950	0.295136282	0.110336312	0.769310648	0.000842489	1.139314055	1.36E-10	0.768741866	0.000118441	1.191023638	2.78E-19
BW25113_RS22295	-0.322761675	0.110336312	-0.198270694	0.475048472	-0.344246692	0.103100325	-0.604180641	6.95E-05	-0.035102125	0.899742027
BW25113_RS10500	-0.248538551	0.11121544	-0.695886463	3.05E-08	-1.018213324	1.30E-15	-1.083323996	2.12E-17	-1.496404997	6.01E-22
BW25113_RS02410	-0.336165638	0.111239082	-0.253143944	0.317570598	-0.296056215	0.232941805	-0.399431484	0.055464611	-0.437249226	0.014537678
BW25113_RS02435	-0.253432414	0.111478302	0.05423685	0.801413845	0.128226245	0.667779775	-0.384634615	0.015113996	-0.625574241	2.27E-05
BW25113_RS03820	-0.268135569	0.111811185	0.398625187	0.092627803	0.685915491	1.10E-05	-0.123649287	0.438229246	-0.321384149	0.047078588
BW25113_RS15425	0.688902343	0.112494294	1.194014093	0.000265735	2.146213926	2.66E-07	2.430336475	3.80E-11	3.60324686	2.95E-38
BW25113_RS20315	0.223693463	0.112494294	0.309919082	0.024845858	0.408745636	0.004044566	0.446055539	0.000996782	0.737188442	4.41E-07
BW25113_RS03345	0.203023663	0.113761859	-0.943560075	3.66E-16	-2.314439457	9.30E-22	-1.276530485	5.80E-17	-1.841184554	1.33E-23
BW25113_RS00640	0.185171289	0.114593741	-0.241103335	0.061554207	-0.154088342	0.451869612	0.493895926	1.76E-06	0.32386209	0.000255504
BW25113_RS00610	-0.28646624	0.114615221	-0.284502042	0.078247297	0.121922961	0.417631243	-0.340650002	0.012845731	-0.614285993	0.000552494
BW25113_RS22845	-0.19696834	0.114615221	0.084965566	0.633159574	0.019547426	0.939618711	-0.309000376	0.009278862	-0.374310199	0.002810445
BW25113_RS02270	0.216866628	0.114795658	-0.373523557	0.00407804	-0.534550794	1.95E-06	0.202288174	0.112998176	-0.107716369	0.451489958
BW25113_RS07580	0.224935433	0.115041571	-0.075451484	0.762837092	-1.659355949	3.64E-11	-0.456067552	0.000107162	-0.607586283	0.001669962
BW25113_RS20905	0.731042317	0.11505718	0.878870104	0.027355339	0.400962538	0.400476074	3.623747014	1.69E-30	4.445679399	7.01E-40
BW25113_RS03245	-0.273267545	0.116042111	0.237977908	0.27177412	0.626802768	0.000296474	-0.193113662	0.308102042	-0.537074169	0.000151088
BW25113_RS07985	-0.264718722	0.116042111	-0.260315776	0.314333407	0.105775612	0.565138277	-0.214742212	0.201110325	-0.248095947	0.129326656
BW25113_RS15050	-0.199826227	0.116790694	0.122565952	0.435915447	0.106936815	0.464534356	-0.252318585	0.00864152	-0.276783272	0.017929082
BW25113_RS08060	0.251601849	0.116982497	-0.071040754	0.756881916	-0.084422234	0.676961593	0.852717195	4.59E-09	0.670973217	1.81E-05
BW25113_RS04040	0.807297499	0.117163063	0.822550922	0.160970086	1.352279065	0.015198525	1.841000855	5.26E-06	2.617123237	2.82E-10
BW25113_RS04650	0.201843564	0.117163063	-0.210778293	0.078105457	0.075488069	0.600220603	-0.512885178	0.014064702	-1.894771192	0.002289477
BW25113_RS17730	-0.181399309	0.117163063	0.053299159	0.724726315	0.448457555	0.065865884	0.610600372	8.76E-08	0.761791118	3.00E-12
BW25113_RS20485	-0.40386722	0.117437756	0.534051148	0.050376234	0.458330078	0.091079871	-0.379454908	0.168639801	-0.218042871	0.364769507
BW25113_RS09325	-0.293852641	0.117621312	1.044648474	1.61E-05	1.809542593	2.87E-29	0.947411921	8.27E-09	0.755104662	5.25E-06
BW25113_RS20305	-0.164919481	0.117621312	-0.320246261	0.005561542	-0.006113754	0.97168379	0.526523475	9.77E-08	0.41963678	9.70E-07
BW25113_RS00840	-0.224562417	0.117719857	0.538785051	9.24E-05	0.209013373	0.270417969	-0.153062972	0.279101742	-0.191658563	0.291252466
BW25113_RS09730	0.244712937	0.117719857	0.088450886	0.725968432	0.567115794	4.56E-07	0.317711366	0.0634941	-0.443887431	0.035156936
BW25113_RS18195	0.218214724	0.118045323	-0.760086839	0.091414623	-4.236852955	1.21E-44	-2.204539183	1.62E-12	-4.931679111	7.70E-16
BW25113_RS15950	-0.262640894	0.118584021	0.841610363	1.61E-05	0.32063182	0.068366091	-0.10686353	0.596081221	-0.197521107	0.1152842
BW25113_RS14140	0.35170322	0.118664162	0.212971685	0.559270735	-0.238946783	0.527733029	-0.551675228	0.024400984	-1.355823946	7.48E-16
BW25113_RS01580	0.287091401	0.118692599	3.680904604	6.06E-38	3.817549135	7.97E-186	2.155217921	7.25E-52	0.722236092	0.440222392
BW25113_RS10865	0.207235755	0.118872347	0.176974445	0.267388896	0.679356255	0.143665618	0.868346438	4.39E-11	1.055138482	5.32E-19
BW25113_RS08935	-0.184288266	0.11928115	-0.628291644	3.56E-05	-1.71040774	2.90E-41	-1.28853434	2.75E-12	-2.469342753	2.04E-19
BW25113_RS01255	-0.356944816	0.119823861	0.261367113	0.312134304	0.773759452	0.003325334	0.44577149	0.113093299	1.285566632	2.07E-06
BW25113_RS03825	-0.235413532	0.119823861	0.374595911	0.012587985	0.614909226	3.72E-06	0.134036863	0.430488356	0.107438906	0.486755794
BW25113_RS07415	0.206596587	0.119823861	0.052783321	0.776337667	0.446222296	0.00045876	2.487854923	8.84E-37	2.626158024	2.02E-57
BW25113_RS03255	0.253673143	0.119923281	0.095692076	0.673495678	0.353294705	0.166544739	0.247374554	0.16473869	-0.387179649	0.013120217
BW25113_RS16420	0.305836036	0.120056522	0.670114791	0.00104943	0.956036161	0.031053117	0.880366205	1.32E-06	0.872885685	1.64E-06
BW25113_RS20490	-0.584359872	0.121406416	0.319382682	0.504387402	0.14417096	0.761589608	0.454365755	0.173512071	1.04972016	0.000115905
BW25113_RS21075	-0.18370718	0.121406416	-0.305145304	0.012066461	-0.390717083	0.012424299	-0.529118116	1.80E-05	-1.03074209	2.44E-15
BW25113_RS09515	-0.215464759	0.121630444	-0.385645146	0.012802598	-0.814811683	1.31E-10	-1.400705906	1.65E-22	-1.8196847	3.90E-11
BW25113_RS19795	-0.168783082	0.121810427	-0.239303795	0.117318796	-0.370107914	0.034389788	-0.333859407	0.002961327	-0.700638199	1.71E-09
BW25113_RS21330	-0.248229477	0.121813115	0.297813219	0.173844975	1.263388524	9.58E-05	0.485079086	0.000379712	-0.050626301	0.845053021
BW25113_RS06350	0.467399338	0.122059534	-1.251909451	0.002681591	-3.621723828	7.09E-09	-0.593758346	0.066129414	-0.519183793	0.095851864
BW25113_RS15555	0.118225056	0.122126508	0.788185364	1.66E-18	0.274272176	0.062691175	-0.948428714	6.39E-05	-3.005040101	0.00023674
BW25113_RS19595	0.265634442	0.12266312	-0.048292182	0.823054784	0.66518808	0.000262479	0.572646155	3.50E-05	0.693046555	1.09E-08
BW25113_RS22385	0.323231988	0.12290249	0.772002068	0.014707091	0.93686989	4.79E-06	-0.389125346	0.078730209	-0.564794172	0.023438107
BW25113_RS14305	0.302303359	0.123076945	-1.014140357	0.001826013	-0.943802782	2.56E-06	1.028060757	1.08E-10	1.151345059	2.13E-07
BW25113_RS18260	0.315010616	0.124222108	0.336524145	0.171022093	-0.00427272	0.988177013	0.234971081	0.409678562	0.741800129	4.58E-05
BW25113_RS15315	-0.189606252	0.125835097	-0.179180817	0.417792191	-0.460673671	0.000121509	-0.383439063	0.011001232	-0.905975996	1.97E-15
BW25113_RS10810	0.32008456	0.125913917	-0.065698973	0.825309533	0.243125325	0.498843129	0.497002535	0.026299973	1.441692834	2.50E-12
BW25113_RS15745	-0.249585327	0.125913917	-0.076161531	0.716534568	-0.128711499	0.474780658	-0.047109591	0.781810782	-0.287339234	0.056330637
BW25113_RS06485	0.200896624	0.127068717	0.123667707	0.475854852	-0.180547597	0.121388184	-0.041548794	0.793026486	-0.747814395	0.000145289
BW25113_RS16160	-0.343697128	0.127763301	-0.486253304	0.032289243	-1.898215117	3.29E-10	-4.180244521	1.42E-07	-6.573878544	2.24E-20
BW25113_RS20820	0.423466748	0.128705748	-0.315526731	0.365131803	0.499628023	0.370409802	0.40419884	0.097670969	1.296294778	2.97E-06
BW25113_RS17230	0.586226811	0.128994805	0.610212237	0.126559894	0.853964834	0.014497852	0.427254288	0.265966027	1.388386547	3.58E-06
BW25113_RS06785	-0.208614254	0.131272391	0.026962092	0.904021287	0.308709057	0.01482678	-0.044752126	0.821348338	-0.485842528	0.000697367
BW25113_RS03305	-0.217408164	0.131713964	0.413250199	0.00057287	0.920205769	1.28E-20	0.517373403	8.31E-07	0.500215236	2.15E-06
BW25113_RS13105	-0.12896129	0.131801736	-0.143729429	0.17196382	-0.095023219	0.640331976	-0.007679313	0.950473713	-0.177606445	0.007414686
BW25113_RS04270	-0.281261931	0.131901132	-0.08360095	0.703371587	-0.161704184	0.39722933	0.455599816	0.0029531	1.046961741	3.79E-09
BW25113_RS19915	-0.30331267	0.132043233	0.511456006	0.01823078	0.945878257	1.02E-09	-0.324191828	0.023884854	-0.572743494	0.000821026
BW25113_RS07920	-0.382019597	0.132400287	-2.027394281	3.74E-26	-2.449288859	1.54E-31	-2.224931526	2.20E-36	-2.22769792	6.04E-38
BW25113_RS05450	0.312796426	0.13263695	0.538168512	0.0918836	1.217448885	8.16E-15	1.218817574	9.61E-17	1.424017837	9.24E-17
BW25113_RS09305	-0.409653137	0.133271299	-0.607237947	0.000258923	-1.143047463	2.49E-08	-0.911362921	4.23E-06	-0.126039301	0.646009964
BW25113_RS02030	-0.294599822	0.133332064	0.02657474	0.907457885	-0.346165126	0.196619541	0.009544214	0.959638101	-0.127839354	0.490341208
BW25113_RS02490	0.23090002	0.133332064	0.214692876	0.358037166	0.154397072	0.260859494	1.062166861	1.86E-13	1.24676454	3.51E-12
BW25113_RS02795	0.352329971	0.133332064	0.57348753	0.211243219	0.608451845	0.061624846	1.066315184	1.45E-07	0.417894672	0.121217127
BW25113_RS03095	0.841505579	0.133332064	1.813574924	0.000147005	3.126546052	3.67E-18	2.072740494	6.14E-06	7.018674828	2.43E-11
BW25113_RS03320	0.212635113	0.133332064	-0.275290011	0.035964817	-0.043241718	0.838564037	0.259955654	0.024722655	-0.016757261	0.880564885
BW25113_RS08125	0.606113303	0.133332064	0.777188412	0.083415744	1.692185803	1.12E-05	0.90452829	0.012996151	0.68986068	0.021772581
BW25113_RS10290	0.662137577	0.133332064	-0.808309016	0.238153361	-0.47427433	0.413414507	0.370186062	0.482989861	0.057483234	0.896218847
BW25113_RS12095	0.191852075	0.133718925	0.867625888	8.01E-06	1.126335552	5.47E-16	1.175216743	2.78E-36	1.132471077	1.50E-15
BW25113_RS04510	0.229748439	0.133975698	-0.35968154	0.014536857	-0.532767635	0.000202527	0.267019924	0.065429904	-0.00094707	0.995123634
BW25113_RS12875	-0.175991686	0.134568681	-0.23122314	0.046019783	-0.197033557	0.201768895	1.337010309	7.86E-36	1.606089327	1.45E-37
BW25113_RS02605	0.266043096	0.13479412	-0.866248838	4.53E-06	-1.514495815	1.44E-22	-0.712203083	4.61E-06	-1.245553823	1.75E-16
BW25113_RS13585	0.486079109	0.134861615	-1.434185752	0.000373937	-1.861121534	1.47E-06	-0.670988497	0.04802225	-0.260945229	0.33470535
BW25113_RS02320	0.263421964	0.13543598	0.242627949	0.155125685	0.389435638	0.02778368	0.656292513	5.44E-10	0.571032129	6.31E-07
BW25113_RS17355	-0.227492573	0.136085226	0.791973737	6.68E-07	0.59015933	7.14E-05	-0.069288155	0.606733582	-0.351562064	0.017697496
BW25113_RS03655	0.779469881	0.137468905	1.419552542	0.002451174	-0.342696587	0.636117238	0.321142563	0.569064481	0.927817279	0.033547801
BW25113_RS15405	-0.239559903	0.137468905	-0.050214505	0.82574754	-0.345320625	0.013162768	-0.836586443	1.19E-11	-1.237191335	8.91E-08
BW25113_RS08520	-0.283828666	0.13805865	-0.311343147	0.127908574	0.263591365	0.388602486	0.372303947	0.014939167	0.923011637	0.000479465
BW25113_RS03575	0.452784743	0.138491334	-0.212716501	0.599673178	-0.418248354	0.230134927	0.177439821	0.540526315	0.68412216	0.003238723
BW25113_RS05810	-0.179578742	0.138777128	-0.242916891	0.125973009	-0.306628521	0.145160158	-0.025541709	0.876941107	-0.232408961	0.013756803
BW25113_RS13890	-0.251256385	0.138887828	-0.268780426	0.161680966	0.006910996	0.974251848	0.122640195	0.615731894	0.771670949	1.30E-05
BW25113_RS21545	-0.335313237	0.138929647	2.003815102	3.79E-20	1.520223106	4.99E-11	0.11399671	0.624994606	-0.049545443	0.851146663
BW25113_RS05560	0.250840338	0.139158276	0.204450845	0.357482737	0.102412425	0.726854311	0.092136507	0.591190134	-0.222917173	0.219503781
BW25113_RS00645	-0.202310537	0.139541052	-0.536345683	8.17E-05	-0.646650806	3.83E-06	-1.109793963	3.69E-18	-1.249541802	2.79E-29
BW25113_RS03280	-0.249764376	0.139631344	-0.530053442	0.054442834	-1.159208751	1.72E-09	1.434460962	4.43E-14	0.786860521	0.004956574
BW25113_RS07615	0.321380284	0.139778742	-1.488518631	5.27E-08	-2.227987667	5.19E-13	-0.012902649	0.953934584	0.32673774	0.269173538
BW25113_RS12340	0.305029051	0.139778742	0.481856692	0.27259844	1.310449663	5.29E-11	1.019180923	0.000545294	1.748102516	0.000460694
BW25113_RS03830	-0.252714323	0.140280504	0.643227431	0.004412261	0.772528012	6.72E-07	0.210660915	0.240870224	0.167429968	0.415392218
BW25113_RS05855	-0.217563707	0.140280504	0.127116854	0.558368858	1.167090601	0.02344667	0.900475901	1.74E-12	0.921958296	5.97E-09
BW25113_RS07990	0.239641234	0.140280504	0.342411256	0.043741384	0.730476751	0.001191809	0.560671617	6.12E-05	0.536530335	3.56E-05
BW25113_RS13590	0.223356676	0.140280504	0.301474657	0.069524529	0.462409088	0.001640692	-0.223642558	0.08447162	-0.557841055	0.000923348
BW25113_RS16375	-0.159451078	0.140280504	-0.209729323	0.10816678	0.137702882	0.425116008	-0.290874224	0.089050703	-1.498669796	0.015981531
BW25113_RS18315	-0.211181926	0.14031978	-0.192349836	0.241258839	-0.262041274	0.230080185	-0.1711934	0.333331398	0.167267761	0.320917352
BW25113_RS06975	0.230251487	0.140737578	0.50659439	0.038749598	0.453841897	0.001813897	-0.088080991	0.633305527	-0.52403357	4.24E-05
BW25113_RS16755	-0.177875458	0.140737578	0.037944415	0.878552673	0.841851288	1.07E-13	0.761599201	2.10E-13	0.529238314	1.12E-07
BW25113_RS22370	-0.251473849	0.140908108	-0.226517823	0.279968508	-0.283986353	0.113255978	-0.605466596	0.000220498	-0.3939191	0.002793919
BW25113_RS08730	0.258669598	0.141980355	-1.55487556	1.12E-18	-1.805775399	1.03E-21	-0.895567731	4.02E-10	-0.774893465	8.15E-07
BW25113_RS21935	-0.169810803	0.142521036	-0.612753533	0.000183583	-0.590891525	2.17E-06	-0.36644813	0.002890967	-0.609203972	2.36E-07
BW25113_RS02095	-0.232061562	0.142615273	-0.092683566	0.624962547	0.698586596	0.131069612	0.77498304	7.76E-10	0.79347704	6.83E-08
BW25113_RS13095	-0.196893155	0.143384639	0.428939604	0.004263849	0.500591228	0.002215241	-0.004595231	0.9730568	-0.136624054	0.268793079
BW25113_RS19815	-0.182828886	0.143384639	0.82358966	8.15E-09	1.078471008	7.36E-05	0.869185563	4.32E-10	1.130103007	3.45E-32
BW25113_RS06525	-0.228450936	0.143680533	-0.15150986	0.521654998	-0.728859848	0.031217985	-0.043068872	0.880077954	-0.435023099	0.023684237
BW25113_RS13720	-0.190278411	0.144657554	-0.354724964	0.00123211	-0.137640253	0.429016219	-0.209096692	0.049559506	-0.516578805	0.000222397
BW25113_RS05500	-0.217252957	0.145822819	-0.174122317	0.317964078	-0.072871679	0.71849116	0.145556091	0.352827908	1.261733754	0.001468636
BW25113_RS03040	1.008314843	0.146085252	1.790927006	0.007061576	2.848809724	8.88E-10	2.180352407	0.000568757	6.591759637	1.65E-10
BW25113_RS18965	0.234033445	0.146085252	-0.139483406	0.322900825	0.445566339	0.000472955	-0.051499765	0.679487998	0.26623938	0.030912
BW25113_RS06405	0.393726988	0.146569177	-2.347095016	1.83E-13	-3.717815181	1.06E-52	-2.042497203	1.12E-17	-0.875513688	0.010759315
BW25113_RS13410	-0.176345052	0.146569177	-0.330277433	0.074136195	-1.058590306	4.21E-12	-0.375335793	0.003151812	-0.684185302	2.23E-10
BW25113_RS15340	-0.253164186	0.146569177	0.338978354	0.04984291	0.55544482	0.000111405	0.321838098	0.028521902	0.240610124	0.0543858
BW25113_RS10540	0.278739972	0.146599924	-0.261260165	0.151386164	-0.055218703	0.808228454	0.561439494	0.000879156	0.72067153	9.33E-05
BW25113_RS13455	-0.265080632	0.146599924	-0.187860301	0.348248695	0.103069637	0.64913358	-0.080318657	0.674297669	0.152771267	0.294346213
BW25113_RS02020	0.27918143	0.14662128	-0.687486557	2.22E-05	-1.060633526	5.01E-09	-0.773487962	2.65E-06	-1.047655904	7.50E-13
BW25113_RS13950	-0.251901833	0.146890546	0.089227062	0.663099199	0.165297077	0.457692689	0.901231067	1.15E-06	1.781018503	4.25E-15
BW25113_RS16105	0.437752558	0.147929328	-0.826550058	0.019579271	-1.509095833	2.77E-06	0.077439196	0.81137924	0.118299109	0.673172825
BW25113_RS10355	-0.257458806	0.14808573	0.738868444	2.91E-05	0.702591858	0.003090067	0.032038235	0.866251072	-0.504144137	0.001216881
BW25113_RS03500	0.188905647	0.148763522	0.579092753	0.000257764	0.916090073	3.01E-17	-0.184963321	0.241191973	-0.529397519	0.007682499
BW25113_RS02140	0.189035061	0.149519958	0.049817338	0.773975725	0.199371495	0.21039692	0.087425824	0.570698618	-0.185269865	0.117733202
BW25113_RS08905	0.135496091	0.149519958	0.575936236	6.87E-05	0.173831388	0.33969637	0.383316458	0.066446276	-0.249178048	0.034734147
BW25113_RS16560	0.183878971	0.149867679	0.28324603	0.03445538	1.100194892	9.16E-09	1.867746964	3.48E-72	1.678954324	1.00E-65
BW25113_RS18950	-0.146977975	0.149867679	0.16570227	0.100025459	0.317348286	0.016430175	0.119841829	0.228846157	-0.053343584	0.544762606
BW25113_RS05535	0.259340903	0.149991352	2.014918368	6.19E-22	1.762400539	1.56E-16	0.076385772	0.750764971	-0.213723373	0.168320582
BW25113_RS14495	0.292312245	0.149991352	-0.145985268	0.558368858	-0.501411814	0.040507182	0.10960137	0.604897019	0.050403129	0.763216586
BW25113_RS14945	-0.342165173	0.149991352	-0.05286665	0.848385785	-0.827367647	0.003039602	-0.881719434	2.61E-05	-1.035058848	1.05E-07
BW25113_RS02285	-0.162268173	0.150864405	-0.153109948	0.32150274	-0.11235413	0.733384555	-0.079187494	0.538199716	-0.409147071	0.002115838
BW25113_RS04375	0.262085654	0.151086722	0.437633871	0.202906113	1.126127668	1.68E-09	0.848588391	3.80E-07	0.871997197	1.68E-07
BW25113_RS13440	-0.294467528	0.151086722	0.231923681	0.486415618	1.241071086	6.97E-19	0.494326362	0.002793461	0.810620923	1.27E-07
BW25113_RS14530	-0.199114161	0.151164206	0.341782265	0.02263857	0.245469024	0.175438445	-0.012413274	0.939219027	-0.286731499	0.030648589
BW25113_RS09105	0.321291931	0.152525578	-0.583578112	0.023154069	-0.764892631	0.003808448	0.438516259	0.068378575	0.344200671	0.150531442
BW25113_RS21855	-0.198343826	0.152765239	0.011585243	0.956632862	-0.333538638	0.066719717	-0.540846474	6.92E-06	-0.680294074	1.48E-05
BW25113_RS20815	0.371142456	0.15302772	0.968749298	0.000417734	1.602661524	0.000161481	1.395866854	3.00E-07	2.240735937	9.08E-21
BW25113_RS02525	0.252572685	0.153103591	0.100143637	0.622262701	-0.19543964	0.25540942	-0.144558664	0.406861218	-0.575183836	0.000333474
BW25113_RS02555	-0.254893987	0.153103591	-0.43457318	0.025781729	-0.737286605	8.15E-05	0.359196136	0.038593125	0.725385016	4.83E-05
BW25113_RS03235	0.26242095	0.153103591	-1.162976894	5.97E-08	-1.09229085	5.17E-09	-0.175874181	0.347917369	-1.062707333	1.43E-08
BW25113_RS07780	0.494874396	0.153103591	-0.324347026	0.505813047	-1.002511427	0.02198295	0.427020963	0.186820851	1.417400574	3.73E-08
BW25113_RS18885	-0.261699447	0.153103591	0.6577389	0.000355064	1.33824164	2.55E-08	0.312598286	0.052503645	0.32079412	0.043591208
BW25113_RS11260	-0.221363849	0.153114192	-0.027550413	0.907565248	-0.3907624	0.015155773	-0.777296241	2.90E-10	-0.988784948	4.80E-19
BW25113_RS08310	0.178095594	0.153902202	-0.180678368	0.295750839	0.419788657	0.000116505	-0.334699328	0.112957631	-2.574722778	2.00E-05
BW25113_RS18625	0.61037919	0.155965568	-1.070006317	0.081546978	-1.295800043	0.017842635	-1.133153093	0.020137117	-2.209936065	1.78E-05
BW25113_RS08625	0.43225083	0.156065936	-0.333923069	0.401849028	-1.491689618	0.000254722	-0.379485802	0.373566849	-1.000643164	0.000780578
BW25113_RS14050	-0.20382309	0.15672636	0.658650637	2.76E-09	0.478140216	8.14E-06	0.039091882	0.74615077	-0.090460544	0.408109231
BW25113_RS17645	0.208010472	0.156817653	0.264416188	0.10382168	0.253887068	0.049959668	0.85250567	2.25E-12	0.590506067	1.78E-08
BW25113_RS14100	0.226344585	0.157263568	0.025570231	0.917273274	0.452662197	0.004147745	0.069160783	0.685427327	0.208214003	0.13025986
BW25113_RS00100	-0.188823354	0.161135858	-0.019793469	0.913912525	-0.03077383	0.832428938	-0.803898358	2.87E-14	-0.862113518	1.90E-10
BW25113_RS07925	-0.318336419	0.161135858	-2.444781724	7.21E-33	-3.301208773	3.84E-46	-2.618340301	6.28E-42	-2.584407043	2.19E-51
BW25113_RS17010	-0.229758344	0.161135858	-0.472402858	0.018061104	-1.017248077	1.61E-15	0.302788042	0.034463578	-0.093470411	0.689708231
BW25113_RS21080	-0.19466651	0.161135858	0.182105984	0.289155148	0.478840841	0.000194013	-0.218877392	0.114515925	-0.509702726	0.000104156
BW25113_RS05520	0.215332117	0.161273617	0.085391118	0.663719806	0.286690623	0.19756585	0.90521304	1.62E-09	0.537922645	0.000621391
BW25113_RS18040	-0.325795592	0.161673973	-0.657737723	0.008491131	-1.66895094	8.64E-10	-0.815609239	0.001688087	-0.253473916	0.336513081
BW25113_RS18715	-0.334963931	0.161673973	-0.051845892	0.868280624	0.239647047	0.301914738	0.17320231	0.399802237	1.756009419	6.59E-05
BW25113_RS08145	0.564451032	0.1622625	0.966768422	0.013665505	1.42957993	6.66E-06	0.584910736	0.096175508	1.428288858	3.84E-06
BW25113_RS20615	-0.173313304	0.1622625	0.532103654	0.004290148	0.697872142	3.58E-07	-0.100079208	0.464938981	-0.261636407	0.045926598
BW25113_RS11450	-0.154374395	0.162391418	0.539857005	0.006162661	0.774378754	1.08E-16	-0.022021553	0.885093595	-0.040873971	0.915533124
BW25113_RS15890	-0.24087004	0.163544821	-0.098263176	0.639205698	0.274006026	0.077272464	-0.144965866	0.245637547	-0.381728557	0.000956328
BW25113_RS19005	0.216668085	0.163544821	0.162026828	0.387073404	0.45339805	0.030022255	-0.018411798	0.916703528	-0.24608036	0.080223517
BW25113_RS05780	0.254749181	0.163791809	0.302820167	0.084548834	0.598953487	0.008096162	1.319772378	5.34E-18	1.641669418	9.01E-45
BW25113_RS13505	-0.219924402	0.164389062	0.241247333	0.171022093	0.046498669	0.801346808	-0.082761499	0.633234842	0.70946174	0.007401068
BW25113_RS13920	0.605560884	0.164781234	1.071026878	0.002793345	1.458295247	1.01E-06	0.438334199	0.185284129	3.96104102	8.84E-09
BW25113_RS12400	0.303171326	0.164911328	-0.456054166	0.025097668	-0.973885316	2.73E-07	-0.174839218	0.346791574	-0.493173921	0.009798814
BW25113_RS09085	0.312050386	0.165626713	-0.384546607	0.141349775	-0.203263684	0.458640423	0.191347047	0.419093613	-0.111397057	0.567219885
BW25113_RS16325	-0.20919903	0.165626713	-0.393771501	0.005514571	-0.182663022	0.252129748	0.045307722	0.799354162	-0.096768069	0.459789168
BW25113_RS02335	0.205333333	0.166091012	0.315447518	0.047310793	0.237602487	0.246516819	0.606528292	9.35E-07	0.892079456	6.24E-12
BW25113_RS08870	0.506678814	0.166091012	-0.047008379	0.931073696	-0.044228679	0.926518356	0.128690495	0.735163977	-0.234231885	0.513168838
BW25113_RS13925	0.398777623	0.166117933	-0.328522955	0.270176065	0.140612725	0.570645699	0.053187387	0.867331527	3.093049512	2.38E-06
BW25113_RS03310	-0.236310742	0.166356307	0.276250898	0.067045355	0.582984372	4.41E-06	0.39159401	0.016782357	0.476334669	0.000349292
BW25113_RS07320	0.464612628	0.166356307	-0.960317792	0.030115274	-0.562970167	0.150177013	-0.066535594	0.859652974	0.387857955	0.153109751
BW25113_RS15540	-0.185551178	0.166356307	0.618773238	3.96E-06	0.867626979	1.96E-06	-0.682137314	0.001517897	-2.224385362	1.48E-05
BW25113_RS23080	0.3967602	0.167386622	0.433065159	0.162013814	0.285288324	0.417762559	1.441252751	8.85E-06	2.263641765	2.16E-17
BW25113_RS03315	0.188827569	0.167652182	-0.323765574	0.016917555	-0.066050195	0.826184353	0.418275634	0.004566384	-0.035614023	0.757514482
BW25113_RS18265	-0.184036604	0.168275105	0.98374175	2.46E-11	0.241835523	0.502081058	-1.645104064	5.10E-24	-2.014908314	5.07E-46
BW25113_RS13990	0.193687483	0.168366429	0.565693538	5.43E-06	0.426007598	0.013700088	-0.155527584	0.268024027	-0.018200857	0.911032501
BW25113_RS17055	-0.163590086	0.168366429	-0.462634078	0.03429252	-1.061706805	4.79E-11	-0.928147839	1.29E-11	-1.407803401	4.68E-61
BW25113_RS06775	0.254105978	0.168583562	-0.669387717	8.21E-06	-0.668134566	0.000157038	-0.34692391	0.0472278	-0.671780184	1.48E-08
BW25113_RS03685	0.252591948	0.168838971	-0.789294678	0.020338913	-1.263732808	1.87E-11	-0.043129538	0.824382495	-0.220194052	0.207214366
BW25113_RS03805	0.178676627	0.169082333	0.156355972	0.208996697	-0.02985595	0.89171941	-0.619620557	5.63E-05	-1.494511729	0.000439659
BW25113_RS17480	0.551939539	0.169292942	0.499690828	0.242240677	0.498632248	0.251440542	-0.002502779	0.994868165	0.305196716	0.350305082
BW25113_RS19910	-0.184549165	0.169487891	0.43665208	0.000397629	0.428390658	0.000217292	-0.073449679	0.537297945	-0.389565623	0.002113901
BW25113_RS10620	0.226467392	0.169626625	0.19225672	0.503069315	0.656911419	0.200164643	0.860356471	8.87E-09	0.392077489	0.006888441
BW25113_RS05510	-0.70220716	0.170074217	-1.003688627	0.097943377	-0.306912975	0.551334955	0.855511462	0.017589315	2.067063598	1.13E-06
BW25113_RS22260	0.376698681	0.17083656	0.352086525	0.266207921	0.426592696	0.12661145	-0.295586196	0.303744028	1.328213237	0.004065354
BW25113_RS02680	0.378229347	0.171885075	0.563049021	0.511915058	-1.251199921	0.001474313	-1.434902766	1.89E-10	-1.341412944	1.75E-07
BW25113_RS16680	-0.135249694	0.171885075	0.304336265	0.009181731	0.628164272	2.21E-07	-0.288701262	0.004339765	-0.538317603	1.94E-07
BW25113_RS17740	-0.319540234	0.171885075	0.074959039	0.805508073	0.704281759	0.000106964	0.961534133	0.000116106	1.479906424	2.47E-15
BW25113_RS15720	-0.149209039	0.171956651	-0.308872167	0.009579832	-0.880352306	1.64E-06	-0.867233928	1.67E-08	-1.443459138	9.76E-19
BW25113_RS12265	-0.224546485	0.172054267	-0.156389601	0.540835216	0.106320383	0.804261466	-0.102158505	0.578739765	-0.388675409	0.025432627
BW25113_RS08140	-0.389898841	0.172145812	-0.64034757	0.001754082	-0.498275389	0.0663552	0.124738668	0.62139267	0.496888661	0.037187795
BW25113_RS12595	-0.171609541	0.172155366	-0.497556251	0.015960311	-1.126917368	7.64E-23	-0.514919038	1.47E-07	-0.459761428	2.80E-06
BW25113_RS15060	-0.141557475	0.172444739	0.517097728	1.15E-06	0.40301054	0.024092492	-0.296249784	0.00570845	-0.694100497	1.30E-05
BW25113_RS14995	0.276387164	0.172556376	-0.025451465	0.93246575	-0.316533672	0.169305417	-0.017800241	0.937683494	-0.15600359	0.393252628
BW25113_RS03300	-0.138198812	0.172609189	0.16815106	0.329905858	0.811950702	9.71E-13	0.803203436	3.19E-22	0.822861262	6.40E-14
BW25113_RS00980	-0.196748163	0.17305035	0.282858358	0.056869726	0.32344526	0.112664724	0.036777586	0.810028287	-0.478723991	0.001698439
BW25113_RS20355	0.207366572	0.17305035	-0.120563781	0.569562887	-0.267003929	0.139123131	-0.784682769	1.67E-08	-1.1354633	1.37E-10
BW25113_RS20810	0.405286252	0.17305035	0.973367533	0.000184422	1.588200697	4.72E-07	1.174128794	1.26E-07	1.785527586	2.25E-19
BW25113_RS22340	-0.255602517	0.17305035	-0.536531272	0.007851054	-0.688037902	0.001581063	-0.83399596	9.43E-06	-0.775246167	2.18E-06
BW25113_RS17575	-0.672853477	0.173379338	0.019900093	0.973202823	-0.004442794	0.994583594	-0.09146184	0.844404122	0.693333634	0.030976779
BW25113_RS00140	0.224296448	0.173950163	0.330936915	0.009428162	0.493203157	0.002750441	1.064949813	4.30E-28	0.859001795	5.08E-11
BW25113_RS08680	-0.179492314	0.174613495	-0.365382483	0.139140403	-0.441312255	0.218703875	-0.848840138	3.24E-10	-1.062151668	8.79E-16
BW25113_RS00770	0.204523397	0.174841798	0.605244607	2.34E-05	1.134138102	1.09E-13	1.495432081	3.36E-35	2.137643394	5.38E-21
BW25113_RS19030	-0.232214047	0.174841798	0.183861448	0.295834838	0.229288853	0.094596345	-0.29528037	0.019850237	-0.434752095	0.000275321
BW25113_RS05965	-0.450204288	0.174926379	-0.334347164	0.385654827	-0.739609077	0.037786765	-0.587466358	0.060314985	-0.521093825	0.042449691
BW25113_RS10205	-0.35730779	0.17566964	0.059085569	0.824127861	-0.706408963	0.002813954	-0.267121322	0.272516447	0.185979035	0.459789168
BW25113_RS15205	0.178087669	0.175907894	-0.265667512	0.055687743	-0.395988915	0.001785773	-0.090120506	0.484611853	-0.680197456	0.000361093
BW25113_RS21715	0.154317308	0.175962427	0.021613634	0.895518251	0.296029201	0.427903304	-0.006122974	0.964819164	0.22182576	0.040827867
BW25113_RS00010	-0.234882117	0.17597273	-0.215029924	0.315449704	-0.018004151	0.936629154	1.83276881	5.55E-15	2.423225311	5.32E-30
BW25113_RS01475	0.295694658	0.17597273	0.128190266	0.584790554	-0.980179263	0.000309988	-1.206142328	1.38E-10	-2.034629644	4.04E-16
BW25113_RS04730	0.15198055	0.17597273	-0.311541449	0.036492003	-0.732023642	0.014563947	-0.105388163	0.351339703	-0.283268445	0.00249423
BW25113_RS08490	0.260516647	0.17597273	0.913346475	0.000762653	0.719915933	0.035306529	0.835766854	1.51E-07	1.08356395	3.68E-08
BW25113_RS02950	-0.235653312	0.176103762	-0.291218539	0.081739546	-0.017499875	0.939914812	0.26459649	0.229431501	0.575497877	3.14E-07
BW25113_RS09275	0.874758839	0.176394066	0.128795638	0.893949016	1.378302421	0.013689502	1.887200409	0.000188024	1.743871867	0.00022137
BW25113_RS03665	0.212690598	0.177089625	-1.307140493	3.95E-13	-2.735461946	7.79E-40	-1.349738174	1.47E-15	-1.831797772	3.91E-34
BW25113_RS12825	-0.54374655	0.177752143	-0.176169415	0.71714764	-0.628002766	0.110909351	-0.866221711	0.015170429	-0.432794672	0.17852749
BW25113_RS06955	0.335214723	0.177893289	-0.457677367	0.132113357	-0.984210979	0.001055675	-0.459962852	0.056652309	-0.37412128	0.0840549
BW25113_RS15470	0.835662758	0.178686868	0.730159857	0.246105101	0.732880427	0.195205527	1.30051913	0.003549793	1.806295153	6.39E-06
BW25113_RS06575	0.260517868	0.178904089	-0.124157848	0.621361512	0.048732079	0.837547409	0.77240743	5.16E-06	1.264738571	1.89E-06
BW25113_RS21495	-0.237563454	0.179459865	-0.18720852	0.436160029	0.582694218	0.001839615	-0.418418302	0.006216822	-0.746326616	0.000459595
BW25113_RS17585	-0.770638081	0.179825944	0.073078362	0.907263211	-0.239991487	0.758496789	0.269899784	0.52597737	0.051434381	0.911856549
BW25113_RS12015	-0.181589842	0.180095045	0.006771421	0.967758436	-0.096217392	0.538878381	-0.437943036	0.002162059	-0.800161986	1.03E-13
BW25113_RS02450	-0.266357808	0.180142601	0.978724462	0.00014014	1.250822977	2.11E-09	0.15783461	0.480064037	-0.343540383	0.087402827
BW25113_RS12930	-0.122431175	0.180142601	-0.01654171	0.893021701	-0.128328172	0.479592896	-0.318311106	0.000452808	-0.643476862	8.34E-08
BW25113_RS00380	0.399799676	0.181060326	-0.591047778	0.091917537	-0.897547173	0.009652588	0.450467745	0.084513025	0.366832803	0.195050513
BW25113_RS01555	0.984671886	0.181060326	0.10925305	0.923411302	0.163008053	0.884255863	1.770493107	0.000816024	2.523582122	6.24E-08
BW25113_RS15740	0.20912531	0.18106242	0.119552358	0.51279773	0.115181968	0.523247918	0.083990472	0.603853749	-0.230188449	0.125469466
BW25113_RS05195	0.302471088	0.181183035	-1.611191106	7.50E-06	-3.628617809	1.34E-73	-2.633305105	4.09E-38	-3.400853777	4.31E-43
BW25113_RS20165	0.165505159	0.181183035	-0.21128558	0.097833711	-0.598814047	0.000590121	-0.618130908	3.27E-07	-0.857992783	3.83E-07
BW25113_RS17955	-0.163163495	0.182015563	-0.256054972	0.181260654	-0.738625935	9.16E-06	-0.077614106	0.501256628	-0.278291277	0.008550807
BW25113_RS08285	0.195023233	0.182599575	-0.127182843	0.478625212	0.076833372	0.693700393	0.619677757	6.03E-07	0.098693068	0.509188725
BW25113_RS09710	0.229338054	0.182717716	0.055277904	0.782236241	0.646741772	6.07E-05	1.303572758	6.12E-24	1.148599063	1.66E-13
BW25113_RS22595	-0.265297334	0.183001777	-0.332632798	0.154335278	-0.555907539	0.004357514	-0.746671721	9.05E-06	-0.768919185	1.21E-05
BW25113_RS20775	0.350398541	0.183526158	1.096603091	0.006508533	-0.060539674	0.726591007	-0.587749026	1.75E-05	-0.711547132	0.000105495
BW25113_RS11255	-0.148738426	0.183572439	-0.130618112	0.649676681	-0.607742459	0.016852186	-0.567328297	0.000205869	-0.693953677	2.49E-12
BW25113_RS22615	-0.167348641	0.183572439	-0.403703653	0.012049157	-0.528678686	1.11E-05	-1.019798897	8.59E-18	-1.116445755	2.92E-33
BW25113_RS16425	0.219801854	0.184822167	0.76232984	4.11E-06	1.002231271	0.04533384	0.68930107	9.56E-07	0.761327342	2.67E-06
BW25113_RS17045	-0.120130764	0.184822167	0.108695476	0.558368858	-0.301874471	0.000153257	-0.616162215	7.32E-11	-0.930534306	1.49E-26
BW25113_RS21990	0.182419201	0.185151117	0.48488464	2.99E-05	0.829640083	6.60E-09	0.478267557	5.05E-06	0.317156241	0.005610311
BW25113_RS04285	0.248495193	0.185439452	0.361492933	0.067765079	0.546968558	0.004554265	0.52252225	0.000940174	0.389163072	0.012056356
BW25113_RS16020	-0.270876805	0.185439452	0.524962311	0.04040453	1.697954932	3.07E-11	1.02278684	5.52E-08	1.528904394	6.09E-34
BW25113_RS00580	-0.1971544	0.185546452	0.207570355	0.135716664	0.153093612	0.46052236	0.282737153	0.071635327	0.360456378	0.01814043
BW25113_RS02055	-0.16023864	0.185980176	0.774054592	9.42E-08	1.111872113	3.29E-20	0.23308956	0.043075535	0.038096873	0.789138136
BW25113_RS11180	0.163292513	0.186206799	0.129137564	0.598893906	0.061969326	0.802799045	1.153366651	7.14E-27	0.535816475	0.193911805
BW25113_RS07975	-0.245908472	0.18690657	0.263222817	0.259569892	1.013977017	3.80E-15	-0.384227855	0.003020827	-0.800781445	0.008109035
BW25113_RS08045	0.627045087	0.18690657	-0.122446232	0.868280624	1.968573878	2.89E-08	2.075783954	5.62E-10	1.789547096	2.79E-07
BW25113_RS18125	0.139906264	0.18808773	0.646852347	2.59E-18	0.614371361	4.05E-18	0.165607737	0.114515925	-0.116232929	0.184844796
BW25113_RS03390	-0.288484726	0.188665882	0.183560607	0.517203538	-0.480432705	0.02701405	-0.248349172	0.340610144	0.147677368	0.423030662
BW25113_RS08215	-0.482590602	0.18870356	-0.272106163	0.511915058	-1.38664326	0.000581966	-1.484900876	4.73E-05	-1.344091232	4.03E-05
BW25113_RS22880	0.149471447	0.188913653	-0.523961767	4.62E-05	-0.820082046	6.86E-12	0.683991997	3.65E-08	0.780842605	2.77E-13
BW25113_RS00810	-0.226601542	0.188945227	0.449703435	0.003090838	-0.253303316	0.205046882	2.393216074	3.63E-50	2.822158114	3.26E-53
BW25113_RS09100	0.245835472	0.189353728	-0.7304791	0.010754772	-0.731927918	2.08E-06	0.267484725	0.10093976	0.173346893	0.262081399
BW25113_RS14670	-0.167357387	0.189857378	0.12380704	0.412021011	-0.117733437	0.413381063	0.188440859	0.088250167	0.110617	0.363662637
BW25113_RS12870	-0.1577558	0.190555559	-0.257577169	0.070831734	-0.574254328	1.39E-06	-0.648408342	4.52E-05	-1.079785147	3.65E-10
BW25113_RS00965	0.18632014	0.191177082	0.035527344	0.83219374	0.153483403	0.352062944	0.118967966	0.322254846	0.178401588	0.086108035
BW25113_RS16520	-0.15166466	0.191263984	0.212434243	0.115620883	0.088808176	0.50419504	-0.135517457	0.313159832	-0.528195219	9.17E-05
BW25113_RS17700	-0.193190206	0.19356025	-0.515462044	3.20E-05	-0.522186451	0.000195229	-0.794055876	1.36E-06	-1.157241633	9.60E-07
BW25113_RS01110	-0.196754325	0.194052554	-0.511409047	0.066799089	-1.088054168	5.85E-11	-0.801722539	8.22E-10	-0.852034178	1.07E-10
BW25113_RS19120	-0.303399263	0.194052554	0.077681161	0.769998145	0.058129625	0.818102499	-0.188109876	0.356600996	0.254587318	0.177803024
BW25113_RS18940	-0.13649326	0.19405577	0.265622488	0.009591119	0.241248378	0.019508829	-0.567197333	1.67E-12	-0.938605552	1.46E-31
BW25113_RS19695	-0.182753736	0.194258778	0.32734608	0.028375218	0.640652915	0.003763428	0.474984407	3.40E-05	0.272409368	0.01220326
BW25113_RS19245	-0.113500924	0.19496103	0.164582518	0.372020877	0.233329307	0.428595045	0.009729611	0.929814958	-0.171384307	0.082335831
BW25113_RS15965	0.360997154	0.19569332	-0.011221834	0.982037346	0.060305424	0.881461348	-1.099487553	1.13E-05	-1.45727887	4.19E-08
BW25113_RS14590	-0.137703411	0.19630709	-0.034762806	0.864737816	0.188380866	0.123125169	-0.392068269	2.68E-05	-0.509617655	1.82E-06
BW25113_RS11740	0.35686533	0.196358437	-1.513213468	1.85E-06	-2.599056534	8.25E-12	-1.472988386	1.58E-07	-1.990039473	1.40E-10
BW25113_RS02080	0.151229684	0.196459493	-0.106088959	0.378631821	0.171133511	0.638590708	0.816587994	1.95E-15	0.479019922	9.95E-05
BW25113_RS11245	-0.188850533	0.196872575	-0.321557439	0.049793458	-0.868811049	1.74E-05	-0.616161978	3.74E-08	0.239180561	0.544762606
BW25113_RS07855	-0.286247715	0.197069457	-0.728021489	0.001075785	-1.265431176	1.16E-06	-2.620153829	5.34E-30	-3.233421415	6.43E-50
BW25113_RS09735	-0.146366013	0.197697207	-0.108066773	0.530389581	0.350877063	0.042606457	0.762520941	5.21E-16	0.99477036	5.75E-22
BW25113_RS16585	-0.161601025	0.197697207	-0.085525958	0.55813438	-0.262329884	0.054940587	-0.266318275	0.018671702	-0.513669457	8.72E-07
BW25113_RS18390	0.610934336	0.198057427	0.750995779	0.088907576	0.805128072	0.081297601	0.420351504	0.353405107	1.219132437	0.000270856
BW25113_RS03490	0.146991288	0.198307166	0.094873606	0.585142	0.145762103	0.261247031	0.312825533	0.009162883	0.183194664	0.072551741
BW25113_RS22640	-0.21597166	0.198307166	0.747446196	0.000453121	1.256858782	1.69E-15	0.687867499	7.18E-08	0.592642755	8.80E-05
BW25113_RS00035	-0.156580485	0.198842285	0.017740283	0.930545655	-0.028928119	0.865786298	-0.112984709	0.356574182	-0.130126565	0.254137116
BW25113_RS13070	0.711039045	0.198842285	-0.890301291	0.235856348	0.712077427	0.197404626	1.117951945	0.007186302	1.988366766	6.56E-05
BW25113_RS04575	-0.179272177	0.19921611	-0.87606541	0.002524091	-1.525355832	1.16E-19	-0.896259135	4.73E-06	-1.28783903	3.54E-12
BW25113_RS14365	0.238396127	0.199219409	0.248643012	0.277248551	0.115129118	0.589610275	-0.190792928	0.294125567	0.039039524	0.830729282
BW25113_RS14285	0.193924605	0.199391256	0.659164248	4.77E-07	1.172305908	3.74E-19	0.697071857	1.37E-09	0.592949888	4.64E-07
BW25113_RS20875	-0.165279625	0.199391256	-0.983028596	0.142834036	-2.722027907	4.97E-36	-1.295437794	6.15E-41	-1.663084784	1.31E-64
BW25113_RS12680	-0.161219591	0.199555146	0.479798582	0.000128802	0.218066099	0.101964542	-0.422955263	0.003769982	-1.069802587	1.09E-05
BW25113_RS23155	-0.25748654	0.20053705	0.102730564	0.698813046	0.097580417	0.684053806	-0.261056075	0.176435641	-0.04657565	0.8274937
BW25113_RS10985	-0.342998056	0.201507103	0.090862883	0.790824831	1.060099533	2.48E-05	0.281915989	0.310324844	0.613895945	0.002442964
BW25113_RS04380	0.302912598	0.201757174	0.417759566	0.128738268	1.040110463	8.14E-08	1.24314119	5.42E-13	1.448934633	1.01E-15
BW25113_RS08090	0.371256513	0.201757174	-0.261681019	0.487281341	-0.39718772	0.308195983	0.300392496	0.286324793	0.908211514	0.001604905
BW25113_RS17805	-0.156307762	0.201808455	-0.205074908	0.181902039	-0.463568394	4.30E-05	-0.680103029	2.81E-11	-0.740988853	1.95E-14
BW25113_RS20785	0.329878345	0.201808455	1.351490823	0.088907576	-0.817524022	0.049173608	-1.1999891	2.97E-07	-1.133854695	0.000170958
BW25113_RS11700	-0.331090646	0.201839475	1.826650364	3.11E-16	6.173674612	1.01E-159	3.697098503	6.65E-06	3.181049362	5.28E-08
BW25113_RS05150	-0.183911033	0.202044404	0.363740153	0.044834195	0.743755123	0.172457226	0.085001303	0.585907368	0.089046223	0.486457629
BW25113_RS22025	0.186569657	0.202044404	0.650566602	5.67E-05	0.346334157	0.01302401	1.513832984	1.61E-16	1.541662651	8.92E-38
BW25113_RS02975	0.486245731	0.2025143	0.518632452	0.1935531	0.715420301	0.044118837	0.322381826	0.368865272	1.019739643	0.00012608
BW25113_RS19255	-0.210221881	0.203237671	0.912405436	7.70E-07	1.773910142	4.66E-10	1.258789419	5.76E-19	1.065840126	3.24E-09
BW25113_RS13895	0.399471504	0.203749522	0.827968168	0.004538617	1.801512785	7.01E-34	1.529049432	4.80E-24	1.488400807	5.59E-22
BW25113_RS10965	0.422133091	0.204943157	0.161406133	0.708639644	1.157326174	0.000718426	2.126510897	1.24E-10	3.199762548	3.54E-26
BW25113_RS04580	0.17979736	0.20494983	-0.916334185	3.93E-05	-1.323424375	8.78E-38	-0.394882189	1.28E-05	-0.348174068	0.000918919
BW25113_RS04895	-0.284140535	0.20494983	-0.517875723	0.063517624	-0.57009568	0.024833421	-1.065462474	7.47E-09	-1.107863479	8.34E-08
BW25113_RS04225	-0.255634315	0.2061245	0.028984334	0.913912525	0.449323275	0.146588353	0.404312757	0.022858936	0.352438705	0.051021757
BW25113_RS15290	0.310131897	0.2061245	0.221077312	0.451659982	1.114391777	5.12E-07	0.798415584	4.96E-06	1.071390972	1.35E-10
BW25113_RS15350	-0.210883346	0.2061245	0.84690889	0.006162661	0.995312693	9.52E-11	-0.747159164	2.49E-06	-0.9086871	5.06E-06
BW25113_RS18720	-0.317833816	0.2061245	-0.66519093	0.010352127	-0.276453878	0.413506979	-0.360990994	0.095783779	1.156979036	0.006868505
BW25113_RS19800	-0.120357508	0.2061245	0.112194638	0.565985439	-0.138475427	0.329145326	-0.095609327	0.410413077	-0.260258173	0.000750282
BW25113_RS22045	0.447703253	0.206921069	4.580619722	5.53E-71	4.03300326	6.14E-05	-1.81805517	2.52E-10	-1.758199392	2.03E-12
BW25113_RS05475	0.223012443	0.207792873	-0.173283818	0.365321181	-1.948213996	9.05E-36	-1.214493101	1.32E-16	-1.522823606	1.18E-23
BW25113_RS22435	0.528934402	0.208638262	0.15939212	0.769340534	0.73405122	0.081799425	2.237394236	1.63E-12	2.980235377	4.46E-28
BW25113_RS03395	-0.278031815	0.208844727	0.121341942	0.624704658	-0.514028969	0.036297695	-0.252416745	0.23463722	0.050384912	0.840346287
BW25113_RS03955	-0.188320719	0.209078744	-0.209751642	0.129813688	-0.122938044	0.397969455	-0.419540246	0.000369979	-0.60935138	8.38E-05
BW25113_RS09235	-0.233574008	0.209078744	-0.34011381	0.337151936	-0.53915013	0.000134532	-0.306129458	0.020300374	0.047299815	0.767641639
BW25113_RS17905	-0.231399079	0.209078744	0.028472395	0.906197479	-0.130474059	0.513306893	0.057852153	0.770483843	0.450342193	0.056243245
BW25113_RS21995	0.150859093	0.209078744	0.24946983	0.058271293	0.12332186	0.216495849	-0.074467217	0.597595399	-0.404381007	0.001486298
BW25113_RS19590	0.215560367	0.209309376	0.04251718	0.850276683	0.573861069	0.003605952	0.739426271	2.14E-08	0.849485184	1.36E-09
BW25113_RS14290	0.248566852	0.209531604	0.788958835	2.10E-06	1.262212323	2.06E-18	0.686393192	2.76E-06	0.514876218	0.000130918
BW25113_RS05755	0.341380426	0.210243309	-0.195232458	0.432124922	-0.186062778	0.487910478	0.02453233	0.919079363	-0.310819792	0.197921871
BW25113_RS12860	-0.229645054	0.210679213	-0.257354039	0.157351705	-0.118985759	0.706723654	0.241542601	0.09732434	0.524113032	1.82E-05
BW25113_RS22765	-0.281682996	0.210679213	0.54842138	0.039991049	1.640872924	4.06E-20	0.959943633	1.14E-08	1.181927048	7.07E-13
BW25113_RS21885	-0.27961755	0.210727946	-0.595706073	0.009450682	-0.788528299	0.000229561	-1.280009932	1.18E-07	-1.033515022	1.38E-05
BW25113_RS02470	-0.150694528	0.210864565	0.57605213	0.002758918	1.128898196	2.32E-25	0.061121701	0.561834214	0.334578042	0.000491922
BW25113_RS13655	-0.146346442	0.211076573	0.52905089	0.000226532	0.484437425	0.000179081	-0.045536658	0.711998275	0.068241029	0.450122711
BW25113_RS18660	0.377802693	0.211076573	-0.211860757	0.598893906	-0.228043639	0.521479206	0.386279546	0.201508463	0.377325881	0.116289344
BW25113_RS19430	0.249839468	0.211078861	0.823244343	9.12E-05	1.506930243	2.23E-17	1.198803524	2.11E-15	1.02522779	9.92E-11
BW25113_RS07135	0.575312836	0.211508965	-0.851753476	0.192977601	-0.558639294	0.329145326	-0.003134525	0.9946291	0.177788379	0.671721624
BW25113_RS22730	0.449431688	0.211508965	1.109634626	9.41E-06	1.91616988	8.85E-18	1.302355802	5.61E-06	4.870083359	1.47E-07
BW25113_RS02290	-0.305614527	0.212253641	-0.004809852	0.988276392	0.184831852	0.487643664	-0.151243768	0.505850513	-0.237835575	0.345723963
BW25113_RS13565	-0.201633781	0.213333831	-0.718405181	0.001204099	-1.651378281	1.23E-38	-0.124790011	0.334072513	-0.256995148	0.095862585
BW25113_RS21510	-0.267141373	0.213333831	-0.453736805	0.056935939	-0.020670591	0.935491828	1.275395405	5.42E-13	0.613635301	0.003982285
BW25113_RS21835	0.287869798	0.213496955	1.792520422	2.60E-13	2.686929842	2.34E-12	1.652268517	1.53E-18	1.741249512	9.79E-16
BW25113_RS02455	0.163588822	0.213575852	0.373132601	0.205824172	-0.104740927	0.413136042	-0.394377478	9.24E-05	-0.421671539	3.52E-06
BW25113_RS11250	-0.189038474	0.214134612	0.075719612	0.730721616	-0.070867783	0.774933618	-0.795847651	5.01E-07	2.296573899	0.000481466
BW25113_RS14220	0.263282832	0.214134612	0.150494551	0.584790554	0.3561562	0.270333959	0.030974357	0.890258622	-0.564168098	0.103943013
BW25113_RS20970	-0.510359544	0.214134612	-0.030907849	0.957115976	0.570374593	0.090397991	1.217933606	0.000547125	1.872905575	8.12E-08
BW25113_RS10105	0.369971157	0.214293051	-1.141871296	0.002738128	-0.980927181	0.003500963	-0.914235322	0.003333424	-0.705259289	0.008298394
BW25113_RS16925	-0.485993541	0.214692118	1.19777943	0.005959483	1.204486065	0.002838972	0.340333043	0.286324039	1.065071653	0.000314117
BW25113_RS08755	-0.309649884	0.21508446	-2.031734662	2.31E-50	-2.296113968	1.56E-16	-2.452354581	9.91E-14	-4.283391491	2.33E-22
BW25113_RS16210	0.399915655	0.21508446	1.542428459	7.93E-09	0.128764489	0.806553796	-0.368940113	0.27696891	-0.488297181	0.113995165
BW25113_RS20685	0.177943916	0.21508446	0.830746481	7.47E-09	1.274762265	9.29E-06	0.837818367	1.74E-11	0.849264465	3.40E-10
BW25113_RS20220	-0.169518728	0.216123807	0.317386453	0.036448033	0.236631498	0.063119291	-0.436657664	0.000147469	-0.633630709	2.89E-08
BW25113_RS15730	-0.159558247	0.216185754	0.262990041	0.03943784	-0.34408976	0.007433264	-0.957267037	2.13E-08	-1.518015941	3.51E-20
BW25113_RS13615	0.28102733	0.216391026	1.170294598	2.07E-07	1.784608838	5.12E-06	1.070563044	2.80E-08	1.013050552	2.38E-06
BW25113_RS19420	0.187129344	0.216960465	0.866704995	6.22E-07	1.352853907	4.15E-14	1.20669547	1.32E-19	0.943828293	1.36E-12
BW25113_RS21085	0.26530066	0.216960465	0.742844691	0.000439276	1.083128903	6.43E-05	1.526211229	2.15E-07	2.336169197	6.73E-21
BW25113_RS01505	0.245111904	0.218082121	0.648377702	0.000101105	0.385294749	0.265379922	1.003687248	4.38E-05	0.702964025	8.65E-07
BW25113_RS07150	0.331113021	0.218350289	0.143854168	0.725968432	0.295652489	0.304973291	0.306236881	0.239701476	0.416237192	0.059027646
BW25113_RS03785	0.588455906	0.218385982	0.385817026	0.487379893	0.253904279	0.640750037	0.560807499	0.213419831	1.239968145	0.000208344
BW25113_RS21110	-0.20289658	0.218385982	-0.200944037	0.544556411	-0.636412025	0.000161481	-0.116458576	0.443645278	-0.265940171	0.071689296
BW25113_RS00675	0.468115219	0.218428069	0.550876452	0.102183745	0.55962358	0.114613291	1.451203052	8.24E-05	1.966249969	7.30E-20
BW25113_RS05000	-0.294628126	0.218428069	-0.154697028	0.582576721	-0.931297896	0.000343574	-0.872606852	9.96E-05	-0.593188546	0.002349472
BW25113_RS09685	-0.205252	0.218428069	0.279950049	0.154845324	-0.177309706	0.188951834	-0.72122839	9.04E-11	-0.650157037	1.84E-10
BW25113_RS07115	-0.246457069	0.218574506	-0.634606887	2.26E-08	-0.284791238	0.115557398	-0.768651711	1.70E-13	-0.953660133	7.37E-20
BW25113_RS22210	-0.183926017	0.218574506	0.167066628	0.29956639	0.44679104	0.01142518	-0.208249682	0.105530866	-0.028663378	0.828001272
BW25113_RS13215	0.396811389	0.218764731	0.595438872	0.144924865	1.662528187	7.85E-05	1.20414778	1.82E-05	2.183757703	2.56E-18
BW25113_RS19365	-0.216356021	0.218764731	0.098841248	0.598893906	-0.398765644	0.009306713	0.269402244	0.112923008	1.035500665	0.000162694
BW25113_RS01665	0.753652835	0.218923657	0.150483891	0.864564865	0.325761303	0.613673091	0.890132848	0.048915249	1.81135271	7.28E-08
BW25113_RS06205	0.185145281	0.218923657	-0.409215706	0.049838846	-0.774185353	5.42E-08	-0.270877689	0.03231413	-0.512439162	5.73E-05
BW25113_RS17090	0.226477458	0.218923657	1.209863193	3.48E-11	1.838771278	5.70E-05	0.985381638	2.77E-09	1.02003043	2.67E-07
BW25113_RS20410	-0.159487976	0.218923657	0.421076157	0.050435314	0.847437959	2.65E-10	0.48533104	2.01E-05	0.186577363	0.368798882
BW25113_RS18905	-0.17217607	0.220659443	0.811819578	0.001384779	1.615147234	1.43E-36	0.695655207	1.23E-08	0.500103703	0.001672258
BW25113_RS15705	0.171168041	0.220811513	-0.599902073	0.005836416	-0.777564363	1.22E-05	0.033637055	0.823453446	-0.0759671	0.579939762
BW25113_RS08835	-0.662423478	0.220885277	-2.989339006	0.000249863	-2.290989672	0.000235286	-0.194087886	0.718706704	1.605048603	0.000232115
BW25113_RS08485	0.146933546	0.220889585	0.382770931	0.001556549	0.424041046	0.009371236	-0.267629423	0.034920541	-0.662766964	4.01E-06
BW25113_RS08430	-0.184251933	0.220969379	0.050568665	0.809678665	-0.173192308	0.507845516	-0.261300393	0.166812061	0.167902556	0.448666422
BW25113_RS07930	-0.397831947	0.221188321	-2.924670783	9.84E-29	-3.656030227	3.44E-38	-3.545819395	7.90E-41	-3.74761583	2.09E-34
BW25113_RS15475	0.448557462	0.22121393	0.179657118	0.695950879	0.343137649	0.396160538	0.957794074	0.001289712	1.222016892	6.31E-06
BW25113_RS05330	-0.39930614	0.223331206	-0.9731833	0.00013891	-0.931050356	0.301516996	-0.079071961	0.670070721	-0.825700529	0.00546893
BW25113_RS20345	0.355797348	0.223469163	-0.088116478	0.825309533	0.146560846	0.661129746	0.4372728	0.083859196	0.499920367	0.026265783
BW25113_RS08725	0.194309707	0.223633181	-0.227967562	0.136015624	0.182991232	0.632568277	0.18306555	0.315249264	0.825090364	5.31E-06
BW25113_RS09300	-0.306429542	0.223760105	-0.144716065	0.451055041	-0.598135878	0.138991403	-0.638533668	4.13E-05	0.020489863	0.924816313
BW25113_RS16005	0.370084522	0.223760105	0.484956415	0.110887872	0.30141593	0.372254986	0.264490792	0.403796057	0.649914858	0.013319598
BW25113_RS04720	0.231718374	0.224305995	1.036194736	0.001713181	1.902893182	1.12E-30	1.496685784	2.24E-15	1.702134907	7.69E-18
BW25113_RS13205	-0.166543387	0.224305995	0.357439712	5.68E-05	0.343542334	0.00024962	0.038682802	0.723238148	-0.223668381	0.01867224
BW25113_RS13985	-0.146784822	0.226213889	0.091582181	0.51279773	-0.000311809	0.999158346	0.080254475	0.518977091	0.09133705	0.415577381
BW25113_RS20580	-0.155513901	0.226213889	0.558242729	0.002626496	0.683170275	8.37E-08	-0.395720638	0.005086313	-0.426248293	2.77E-05
BW25113_RS18295	-0.147483413	0.226321451	0.052521188	0.710780363	0.288800623	0.014895186	0.055281598	0.631163527	0.056859502	0.591009353
BW25113_RS10575	0.276823142	0.226978627	-0.472233847	0.103633297	0.158866683	0.532033207	1.079304321	2.77E-09	1.45349786	7.57E-17
BW25113_RS14195	0.149984813	0.226978627	0.573804534	1.43E-05	0.620687606	0.001789994	-0.669709074	0.000562352	-1.845473048	0.005594515
BW25113_RS21070	-0.232373616	0.226978627	-1.193623951	3.61E-09	-2.379377218	4.39E-53	-1.920210447	2.00E-31	-2.620404325	8.45E-74
BW25113_RS16135	-0.28120163	0.227503583	0.228061605	0.349345454	0.402227857	0.131439107	0.120038657	0.624779148	-0.070037531	0.73681658
BW25113_RS06815	0.511623913	0.227768975	0.752730418	0.060844074	0.614029457	0.121008914	1.698194586	7.60E-06	3.43077836	4.25E-20
BW25113_RS10515	-0.18991224	0.227799074	-0.187172527	0.24480768	-0.290920098	0.086823305	-0.389977327	0.024579638	-0.520922575	0.006176374
BW25113_RS12270	-0.311041327	0.228721129	0.209344404	0.442703007	0.784352571	0.022548804	0.277311738	0.179690975	-0.291091916	0.260080412
BW25113_RS17085	0.234252635	0.228721129	1.195399104	2.80E-10	1.901541791	2.15E-05	1.005175365	1.46E-09	1.120795228	8.03E-09
BW25113_RS18500	0.205328168	0.228721129	-0.462673183	0.010407714	-0.652104661	0.000830288	-0.092730109	0.623248654	0.019176747	0.901557435
BW25113_RS20420	-0.227599619	0.228938692	0.578863509	0.037023923	1.533841362	1.31E-09	0.588980737	0.000607054	0.523653047	0.000509678
BW25113_RS08330	0.298511891	0.230759546	-0.763055381	4.34E-05	-0.020448969	0.931731077	0.120509237	0.564076861	-0.513393768	0.281181191
BW25113_RS02655	-0.453274975	0.231439287	0.184691674	0.639835166	-0.847698994	0.041092884	-1.232777342	0.000604073	-0.720604535	0.017057778
BW25113_RS08410	0.281895245	0.231561566	-0.2598418	0.333915715	-0.104869427	0.679752921	0.238832296	0.217030015	0.350043582	0.111673979
BW25113_RS02420	-0.192604525	0.231943098	-0.314670049	0.123985128	-0.582562944	0.000268896	-0.619875983	1.06E-05	0.121034998	0.686166579
BW25113_RS15250	0.157238913	0.232524635	0.219841386	0.235586993	0.655180109	2.49E-08	0.899033002	3.98E-11	1.182235632	1.52E-18
BW25113_RS22505	0.15292772	0.233198666	0.463325006	0.000234697	0.700452801	1.07E-11	0.591702037	2.80E-08	0.7218692	1.17E-15
BW25113_RS14725	-0.864762605	0.233734769	-0.826292879	0.260612696	-0.858578834	0.196619541	-2.079958778	0.004475743	-1.580429467	0.004651756
BW25113_RS11110	0.277998138	0.234362108	-0.894932142	0.000398779	-2.582613597	3.22E-18	0.032785631	0.897569197	0.203331359	0.428020506
BW25113_RS18520	-0.285258826	0.234362108	-0.267873837	0.335739979	-0.283155935	0.259492859	-0.269636787	0.229195696	0.100609565	0.642931156
BW25113_RS19940	-0.12708024	0.234362108	0.471879247	5.17E-10	0.422187804	0.000723412	-0.227468105	0.005926694	-0.352565832	1.94E-06
BW25113_RS09550	-0.311990711	0.234620168	-0.587100336	0.022844817	-1.168018649	7.79E-06	-1.321416721	7.23E-07	-2.841293744	1.55E-23
BW25113_RS10440	0.231657787	0.235043364	-0.927690985	0.000603758	-1.615218781	1.23E-13	-0.886072755	4.50E-07	-1.128592981	4.69E-11
BW25113_RS12420	-0.163891073	0.235782186	-0.169306555	0.303396829	-0.164673955	0.460657369	-0.528359036	9.76E-07	-0.665192057	4.32E-05
BW25113_RS18100	-0.206636877	0.235782186	-0.672700774	9.37E-08	-1.138594191	3.74E-11	-1.09890551	3.28E-16	-1.604189912	5.40E-21
BW25113_RS20240	-0.402031979	0.236587528	-0.258377721	0.553605076	-0.104899313	0.823031125	-0.32221771	0.383064015	0.097580171	0.740267874
BW25113_RS15645	0.282598505	0.237074824	-0.484089621	0.091449913	-0.118591264	0.724579749	0.132979898	0.587524399	0.446207711	0.024393847
BW25113_RS14230	0.443613607	0.237207609	0.768592052	0.124300998	1.076184219	0.000700309	0.662215979	0.036996128	0.53364943	0.084284596
BW25113_RS00120	-0.109117893	0.239890191	-0.009175047	0.941390733	0.304660537	0.022139053	-0.092255226	0.450580201	-0.343253466	6.44E-05
BW25113_RS00935	0.194253701	0.239890191	-0.877862578	1.20E-06	-1.271704841	1.87E-09	0.407549755	0.023655151	0.717563348	3.17E-05
BW25113_RS06830	-0.224769632	0.239890191	-0.090710129	0.817013767	-0.345573367	0.082617555	-0.466960204	0.012288625	-0.311780743	0.070417588
BW25113_RS11720	0.491844996	0.239890191	0.315421808	0.679383344	3.468753536	2.35E-22	2.63410139	0.000298667	2.538281552	0.0002345
BW25113_RS13495	-0.154798516	0.240422185	0.81123022	1.61E-05	0.464802899	0.098975329	-1.14159381	1.39E-16	-1.545269019	1.11E-15
BW25113_RS13490	-0.171379868	0.241069004	0.483292888	0.004231193	0.112882006	0.498115845	-0.705764598	1.98E-06	-0.432040446	0.002980973
BW25113_RS21670	-0.134754852	0.241069004	0.371243481	0.000170605	0.413259658	0.000465165	-0.12316635	0.315092422	-0.161953988	0.033178498
BW25113_RS18380	0.27025314	0.242582992	-1.116730459	2.82E-08	-2.478334937	3.02E-19	-0.264759652	0.280856479	-1.020245535	0.001216881
BW25113_RS14185	-0.319543183	0.242708139	-0.030848782	0.923063337	-0.145985786	0.809514767	-1.580540231	0.059976615	-5.241916669	9.68E-26
BW25113_RS19930	-0.18466805	0.242708139	1.063326391	1.46E-05	1.783102579	6.79E-11	0.381757863	0.002639851	0.584321024	1.80E-05
BW25113_RS07400	0.27342695	0.243437364	-0.13975996	0.624885076	-0.306912508	0.215357909	0.184979795	0.371863001	0.40382448	0.013719571
BW25113_RS11165	0.42198439	0.24385	0.439580641	0.301745409	0.997586389	0.02344667	1.668422495	1.41E-10	1.803000327	4.74E-15
BW25113_RS12770	0.363234092	0.24385	-0.563492924	0.140908756	-0.727530552	0.040974338	0.076764019	0.818116037	-0.166964547	0.582931091
BW25113_RS17300	0.199098095	0.24385	-0.33634234	0.027788537	-0.576928337	0.0004055	-0.618703472	2.50E-06	-0.564598711	7.68E-06
BW25113_RS02760	-0.549616491	0.244129018	-0.765613852	0.115433083	-0.859481681	0.05949807	-0.361049071	0.378697426	0.885440362	0.011846482
BW25113_RS00305	0.131425843	0.245298922	-0.0754412	0.581672824	0.017997764	0.922192202	-0.174485415	0.155401342	-0.468240566	5.39E-05
BW25113_RS01135	-0.115391916	0.245298922	-0.340856666	0.004572539	-0.23391191	0.152775205	-0.365310615	0.001613369	-0.798961523	3.65E-10
BW25113_RS16360	-0.158737688	0.245298922	0.21209157	0.078201182	0.240313972	0.139004089	-0.647923237	1.62E-05	-1.229165454	2.34E-06
BW25113_RS20510	-0.276207448	0.245389572	0.144431335	0.610825132	0.21616315	0.572549977	-0.01485642	0.946429933	-0.382380509	0.042923882
BW25113_RS09940	0.216326474	0.245928477	-0.365936219	0.115362243	-0.269199573	0.331951183	0.293528411	0.097169395	0.519305639	0.000122124
BW25113_RS10310	0.784550603	0.246244153	0.713236435	0.302292081	1.637899784	0.009245158	2.139794873	2.90E-05	3.225049911	6.16E-17
BW25113_RS04390	-0.29816781	0.246313558	0.094878231	0.753968382	0.49155961	0.035306529	0.265356958	0.244263982	0.911895128	3.98E-08
BW25113_RS13320	0.195915088	0.246313558	0.203646647	0.288611117	0.249562977	0.136554902	0.085281967	0.61922356	-0.019788827	0.911032501
BW25113_RS05670	-0.267116422	0.246878564	0.325312453	0.144897489	1.38980984	2.40E-05	0.445876057	0.037346448	0.537629011	0.011831849
BW25113_RS06865	-0.604258098	0.246878564	0.296568104	0.587561266	-0.174808669	0.765215473	-0.044679208	0.934914214	0.408385985	0.289446196
BW25113_RS10895	0.281475824	0.246878564	-0.251019441	0.450433144	-0.250370746	0.342786893	-0.242781386	0.277967572	-0.416287487	0.095851864
BW25113_RS10705	0.444047955	0.2472692	1.312381189	3.34E-05	3.05507767	5.70E-35	6.708587396	4.79E-91	7.599402509	1.61E-121
BW25113_RS03715	0.36992489	0.247719052	0.341786678	0.251670912	0.481413565	0.063319998	0.8275671	0.021295973	1.594501619	1.42E-13
BW25113_RS09780	-0.112585295	0.247719052	-0.373505403	0.082040688	-0.174478162	0.742242215	-0.037486301	0.811385775	-0.489340101	5.77E-06
BW25113_RS12705	-0.151493569	0.247719052	0.297909175	0.013553684	0.145165217	0.342437147	0.228318246	0.040569816	0.379422211	0.002833921
BW25113_RS12090	0.177658527	0.247965691	1.005907847	1.72E-10	1.092218154	6.55E-10	0.57360548	2.41E-09	0.45855062	9.79E-08
BW25113_RS15770	-0.150884806	0.247965691	-0.235129325	0.315459179	0.398459361	0.001715404	0.100417325	0.430124095	0.447554947	0.000395882
BW25113_RS16580	-0.124663826	0.248842224	-0.187645376	0.137925274	-0.255548661	0.015310509	-0.345457767	0.000300304	-0.554578284	2.15E-11
BW25113_RS11265	0.204442986	0.251274526	0.139411873	0.533250009	0.517145153	0.002737031	-0.292593429	0.084443995	-0.721536963	1.63E-06
BW25113_RS02495	0.407561183	0.251833978	-0.241508718	0.600519365	-0.218324898	0.603393516	1.028486388	0.000154663	1.516719313	1.86E-08
BW25113_RS21815	0.498715404	0.252137583	-2.701036072	6.14E-05	-1.339874241	0.002398169	-0.657645111	0.083299687	-0.877175038	0.007092056
BW25113_RS11380	-0.135624586	0.254234614	-0.184537503	0.128416144	-0.298459244	0.021718961	-0.168885358	0.204342332	0.611931833	0.007729658
BW25113_RS02775	0.262483861	0.254332156	-0.527960771	0.031958362	-0.593704494	0.057568201	-0.333497054	0.178335493	-0.356593517	0.120854974
BW25113_RS06105	0.601777242	0.254655261	-0.447703486	0.558368858	-0.192985246	0.77023787	0.409645613	0.433999137	1.129304335	0.006368908
BW25113_RS13960	-0.203667605	0.254655261	-0.585262206	0.036004154	-1.045387801	1.29E-08	-1.03029057	1.85E-12	-1.027747828	8.65E-12
BW25113_RS18775	-0.244900533	0.254655261	0.684123097	0.000262574	1.24843865	1.11E-17	1.725829077	1.02E-18	2.303942148	6.73E-24
BW25113_RS19885	0.199083119	0.254655261	-0.952427243	4.72E-06	-1.875220894	5.16E-18	-0.59730103	6.43E-06	-0.645852849	1.25E-06
BW25113_RS16495	0.173593958	0.255910626	0.176461071	0.256583565	0.969018956	9.94E-10	0.928098837	6.29E-19	1.01094958	1.50E-25
BW25113_RS14075	0.52837992	0.256061742	-0.222547825	0.712272979	0.853415057	0.03208249	1.517521976	2.96E-05	0.667973496	0.239563332
BW25113_RS04175	0.378643788	0.256863297	-0.36619676	0.319869885	-0.0727455	0.855408835	0.165084344	0.569829585	1.158242571	0.012573488
BW25113_RS09470	0.286878124	0.257953556	-0.244215573	0.405501384	-0.559073687	0.03040614	-0.337996011	0.176281545	-0.66670673	0.013506116
BW25113_RS07270	0.294608597	0.258407483	-0.472324438	0.117308246	0.414809568	0.08295044	0.254379249	0.387602793	0.69714884	0.000754644
BW25113_RS13670	-0.202506657	0.258558652	-0.136055615	0.528928259	0.191319527	0.269985754	-0.149827486	0.393454077	-0.146621422	0.368893061
BW25113_RS05655	-0.163018117	0.258609236	0.340266292	0.152409886	0.742441864	2.21E-05	0.09485508	0.51098113	-0.182246748	0.15246057
BW25113_RS12175	-0.131854078	0.258609236	0.20616102	0.088907884	0.308520952	0.003557172	-0.227132581	0.102726912	-0.475248952	0.000211107
BW25113_RS10315	0.275549661	0.259428569	-0.623075364	0.022971399	-0.78449092	0.00367673	-0.054114846	0.820659224	0.167963213	0.406680504
BW25113_RS21655	0.192094762	0.259868244	-0.484953834	0.003048859	-0.649339546	0.001444084	-0.140630178	0.349512543	0.183434639	0.235626587
BW25113_RS21410	0.121083343	0.260036148	-0.383749733	0.011371001	-0.690077278	1.54E-08	-1.440084904	8.07E-06	-4.025495904	4.93E-07
BW25113_RS14405	-0.221823366	0.261786573	-0.226207544	0.349345454	0.253945201	0.195811817	-0.430766457	0.04499512	-0.544016321	0.011485488
BW25113_RS22130	0.193785515	0.261786573	0.173273631	0.42075795	-0.669882087	1.73E-05	-0.044011556	0.792908572	0.005230057	0.969633401
BW25113_RS06880	0.477252319	0.262373446	0.356689591	0.473980738	0.079680296	0.880731894	0.574782012	0.106638236	0.516965497	0.11931211
BW25113_RS10805	0.282497534	0.262373446	0.083134044	0.769340534	0.605376209	0.131640597	0.97415442	1.56E-06	1.836569969	2.21E-18
BW25113_RS15230	-0.617663922	0.262373446	-0.970093724	0.110841186	-0.740978165	0.21938078	-0.211279389	0.662231065	0.4772655	0.16640784
BW25113_RS04430	-0.392550245	0.263652842	-0.783805956	0.040059561	-1.381415567	0.003400483	-3.003022801	2.95E-10	-2.731777966	3.75E-12
BW25113_RS12365	-0.150798897	0.263652842	-0.95246109	1.54E-18	-1.582632703	3.26E-42	-1.433093581	6.09E-35	-2.08317309	1.55E-39
BW25113_RS10025	0.296974512	0.265349351	1.452649813	3.28E-07	2.59121548	1.27E-18	2.140856331	3.16E-48	1.905928095	2.35E-20
BW25113_RS22855	0.188867669	0.265357231	0.41234181	0.0290517	1.092648265	3.56E-13	1.099545302	1.01E-15	1.147371876	1.95E-16
BW25113_RS05700	-0.115176814	0.267803802	0.255682866	0.016761234	0.533582521	0.007360136	0.025195665	0.832532152	-0.185598801	0.070672008
BW25113_RS17035	-0.227930994	0.270187062	-0.360236302	0.142834036	-0.458070915	0.0214758	-0.62586998	0.000497765	-0.534081278	0.001634763
BW25113_RS02190	-0.15848589	0.270528299	0.496683715	0.000333403	1.019197277	1.08E-05	0.508265545	6.17E-05	0.389070017	0.001301536
BW25113_RS03050	0.20171522	0.270528299	0.227097935	0.273682853	0.591930328	0.000933209	0.457572856	0.032905784	3.856945375	2.68E-05
BW25113_RS05750	0.166652169	0.270528299	-0.359368603	0.044747833	-0.564046842	4.13E-05	-0.4342488	0.000393999	-0.569870255	7.09E-05
BW25113_RS09955	0.270534913	0.270528299	-0.037932798	0.920534291	1.074015172	6.22E-09	0.589645056	0.00435044	0.842303954	0.000207366
BW25113_RS22215	0.537298001	0.270528299	-0.323064961	0.62225434	-0.87475135	0.101278933	0.016697368	0.972088304	0.187285851	0.612809195
BW25113_RS00880	-0.116133084	0.270707385	0.356035686	0.003564846	0.616054962	1.66E-07	0.305837006	0.000937941	0.318190812	0.003384368
BW25113_RS11590	-0.230829299	0.271826455	-0.366760169	0.031812534	-1.04962535	3.11E-07	-1.638018312	5.11E-21	-1.806387719	1.80E-31
BW25113_RS18155	0.369879617	0.271826455	0.534471134	0.078180889	0.854872118	0.001385365	-0.152924052	0.61381343	-0.091846868	0.744998008
BW25113_RS01490	-0.151334883	0.272126221	-0.380579973	0.013169415	-0.487177381	0.001029905	-0.482205008	5.74E-05	-0.595887936	2.65E-06
BW25113_RS22540	-0.179746528	0.272538411	0.806442714	2.59E-11	1.046494114	8.91E-20	0.538344689	0.001309772	0.218753978	0.2379481
BW25113_RS15660	-0.106864847	0.272689029	0.258758513	0.002703662	0.259393709	0.107061921	-0.204904779	0.071434848	-0.388946548	4.42E-06
BW25113_RS06200	-0.126452819	0.272848042	0.192854783	0.177144257	0.148477538	0.587629752	-0.36536175	0.000263319	-0.323699358	0.013809328
BW25113_RS12580	-0.121766633	0.273086366	-0.069346105	0.598893906	-0.119160441	0.642480782	-0.127499106	0.376839203	-0.406444638	2.96E-05
BW25113_RS00665	0.142366213	0.273471709	0.218977448	0.099667245	0.018604572	0.926498645	0.144878358	0.276410015	-0.222045674	0.197503934
BW25113_RS14385	-0.356443387	0.273471709	0.512221847	0.115433083	1.579731691	6.12E-11	0.771456422	0.000830537	0.634662962	0.010183081
BW25113_RS14280	0.148469668	0.274263	0.510649282	0.000565017	0.692767774	1.02E-07	0.365775594	0.001331219	0.017430498	0.889456546
BW25113_RS08500	-0.329348606	0.274300718	-0.745692143	0.029352959	-0.389677255	0.217722864	-1.188621266	3.92E-06	-1.74309788	1.23E-09
BW25113_RS09280	0.915889271	0.274300718	0.397931214	0.678637894	1.299094567	0.090973643	2.058064697	4.22E-05	1.368141443	0.01321733
BW25113_RS09690	-0.22501037	0.274300718	0.023367188	0.933949544	-0.216239324	0.259492859	-0.84632137	3.44E-12	-0.849692706	1.91E-12
BW25113_RS08675	-0.29689637	0.274306227	-0.765096201	0.015134824	-1.057800874	0.003301142	-1.271097847	4.24E-05	-1.846591315	1.42E-05
BW25113_RS11635	0.199717166	0.274536755	0.11016764	0.578224822	-0.060389644	0.778633024	0.118927046	0.493197322	0.347087234	0.030003854
BW25113_RS11125	0.131864953	0.274771107	0.108531967	0.417792191	0.245868161	0.0983437	0.429374354	2.11E-05	0.291327997	0.000387707
BW25113_RS20325	-0.260176799	0.274932926	0.191338248	0.392602986	0.679627979	0.001381856	0.275976999	0.21371562	0.855266628	2.46E-06
BW25113_RS17565	-0.171064035	0.275167433	0.128847049	0.494729333	0.503761217	0.023282071	-0.120231926	0.447242046	-0.301345924	0.040667859
BW25113_RS06290	-0.129313467	0.275255481	0.062075762	0.714403029	-0.295816125	0.083773188	-0.480167068	4.43E-07	-0.420144932	0.003084058
BW25113_RS07380	-0.289697424	0.275255481	-1.103577234	0.00024238	-1.599141575	9.92E-08	-1.412727009	5.51E-08	-0.261670604	0.417211746
BW25113_RS09430	0.341491435	0.275255481	-0.118111613	0.774610844	-0.47852646	0.161513316	-0.623590919	0.047760505	-0.107266652	0.693761203
BW25113_RS21650	0.122167476	0.275255481	0.06966006	0.581300797	0.13995118	0.161513316	-0.020617916	0.879432446	0.47116038	0.000252798
BW25113_RS02010	0.135877806	0.27527382	-0.249711127	0.157946692	-0.395851606	0.040270924	-0.351638321	0.001003166	-0.704442072	1.91E-12
BW25113_RS08465	-0.138840526	0.27527382	-0.005043378	0.973317338	-0.1101739	0.419585992	-0.515080293	0.000729282	-0.98184471	4.08E-10
BW25113_RS09785	0.12751596	0.27527382	-0.154468211	0.512943424	0.115810639	0.815632988	0.357026538	0.002721758	-0.001525541	0.990064335
BW25113_RS12135	-0.12192189	0.2753199	0.422842336	0.001030141	0.704524925	6.70E-08	0.260979911	0.008173048	0.28825724	0.000561707
BW25113_RS15005	-0.289663308	0.27548296	-0.159738387	0.556459252	-0.415416001	0.09549601	-0.692111778	0.005076497	0.002489405	0.989807913
BW25113_RS21975	-0.202259017	0.276293495	0.310522958	0.191600345	0.249373364	0.340713185	-0.385117084	0.05419489	-0.410260511	0.011759014
BW25113_RS17330	-0.174488553	0.276949226	-0.024777725	0.922893558	-0.452997336	0.006771941	-0.589454716	1.97E-05	-0.942812958	1.29E-10
BW25113_RS06400	0.259447315	0.277753131	-2.324741246	8.01E-09	-4.09947436	4.95E-84	-2.751766134	4.23E-26	-2.20465832	0.000104396
BW25113_RS11135	-0.197045089	0.278272597	-0.3317375	0.021467299	-0.697328538	0.000909188	-0.423827046	0.009278862	-0.88231343	9.60E-07
BW25113_RS17545	-0.160574166	0.278272597	0.279485672	0.055172037	0.385899646	0.024793498	-0.053662137	0.720392782	-0.191619463	0.128768162
BW25113_RS01935	0.419866562	0.278311326	0.800768355	0.018804965	1.224250562	1.75E-05	1.091575176	9.60E-05	0.905477664	0.004345461
BW25113_RS03840	0.116279985	0.278311326	0.452206539	1.41E-05	0.549699966	2.58E-08	0.801429213	2.98E-15	0.939710395	3.91E-14
BW25113_RS17555	-0.119168572	0.278977233	-0.018301628	0.889296727	0.157335852	0.562791758	-0.076896495	0.571443481	-0.327754204	0.00609592
BW25113_RS10995	0.477890399	0.279094806	-0.582138155	0.282955903	-0.232310123	0.744551861	2.167374535	4.60E-16	2.472838158	3.29E-20
BW25113_RS07300	0.661709227	0.279683393	0.636406545	0.330621895	0.658067224	0.324204597	0.701976428	0.253543428	0.378632503	0.493586054
BW25113_RS10200	0.204948003	0.280295946	0.498759756	0.003500441	0.551875913	0.001066953	2.039681843	5.87E-20	2.709393886	4.36E-38
BW25113_RS01200	-0.149262265	0.280573692	-0.442681162	0.003680744	-0.725667458	4.56E-08	-0.555722316	1.27E-05	-1.016180565	4.04E-10
BW25113_RS08595	-0.158521879	0.280577603	-0.11237162	0.417792191	-0.054051943	0.815912827	0.098235026	0.504171039	-0.052081841	0.73681658
BW25113_RS01485	0.237656024	0.280993319	-0.07749957	0.78349287	-0.398852298	0.113073923	0.018919444	0.930520312	0.147935836	0.396864898
BW25113_RS20230	-0.28460889	0.282326486	0.138598359	0.644308169	0.255249821	0.282993847	0.652263154	0.00124699	0.980191302	2.18E-09
BW25113_RS04905	0.158904422	0.283325899	0.102926531	0.560008168	0.355320606	0.029837578	0.151273027	0.293426203	-0.068959372	0.604472225
BW25113_RS04210	0.206844415	0.283515601	3.058599561	1.97E-21	2.01015854	7.93E-19	1.719461973	5.54E-27	1.190632717	1.40E-05
BW25113_RS06280	0.124955095	0.284579846	0.728945964	1.97E-15	0.724014277	1.24E-09	-0.078985208	0.621058223	-0.780242207	0.000220677
BW25113_RS17175	0.290625473	0.284579846	1.732641897	1.43E-12	2.369736433	9.54E-08	1.449139654	1.49E-11	1.561990215	1.20E-10
BW25113_RS22275	-0.221049632	0.284579846	0.206747747	0.394524005	0.900143118	3.54E-07	0.415975299	0.017668515	1.859594583	0.000133157
BW25113_RS09095	0.248134323	0.285230134	-1.470056802	5.97E-08	-3.323477092	2.04E-61	-0.986574917	1.92E-08	-1.161494106	2.27E-08
BW25113_RS20270	-0.212886625	0.286495398	-0.177366235	0.451659982	-0.495074427	0.034328648	-0.835079715	3.40E-06	-0.497074176	0.00179098
BW25113_RS07805	0.227959625	0.286721538	-1.29324429	3.93E-05	-1.119538782	1.30E-06	-0.850391246	1.87E-05	-0.901227748	5.07E-06
BW25113_RS03595	0.236284561	0.28681269	2.100020246	4.47E-38	2.186682421	4.13E-13	1.742557384	5.99E-34	2.021639711	6.62E-25
BW25113_RS18665	0.243372076	0.287310705	0.300786085	0.174529071	0.639514236	0.000570208	0.413491193	0.014859509	0.526857247	0.000504374
BW25113_RS15375	0.176554967	0.287404757	-0.287180556	0.247817139	0.558787821	0.083875887	0.48267022	0.000397468	0.895041108	3.21E-16
BW25113_RS14740	0.263379062	0.28747002	-0.209934733	0.35665939	0.277729319	0.236390646	2.126063499	7.13E-21	2.624389733	2.90E-48
BW25113_RS07180	-0.174978354	0.287790555	0.090742285	0.558649038	0.295553491	0.013252521	-0.491214182	8.84E-05	-0.554612295	5.03E-06
BW25113_RS10640	0.210499845	0.288451238	0.669735047	0.003417044	0.934206844	0.051818371	0.864779277	2.80E-07	0.480071831	0.006929135
BW25113_RS05170	0.246958706	0.288711695	-0.109156296	0.730374232	-0.00036565	0.999158346	0.13106925	0.502903047	-0.1252214	0.633778404
BW25113_RS14345	0.369104155	0.289585252	0.087328761	0.851422514	-0.061087333	0.888119868	-0.187934316	0.590656158	0.039422464	0.898535265
BW25113_RS11095	0.133438847	0.289588304	-1.315268773	2.49E-28	-2.510860473	4.61E-60	-1.11131171	6.32E-17	-1.546679939	1.43E-30
BW25113_RS20755	-0.184434576	0.291442194	0.172074976	0.370121819	0.47332755	0.000226096	0.287737203	0.035336837	-0.061629215	0.740562983
BW25113_RS08600	0.280717493	0.292943629	-0.075075787	0.848931154	0.16372692	0.651471262	0.76169801	0.000329666	0.780058544	5.50E-05
BW25113_RS10655	-0.18956573	0.292943629	0.55291022	0.001987288	0.780185125	0.035477107	0.425372361	0.002793461	0.150611697	0.343617372
BW25113_RS16330	-0.148025431	0.292943629	-0.154510206	0.272215926	-0.117426977	0.370803466	0.301858804	0.007042855	0.133353932	0.230646408
BW25113_RS05830	0.239519131	0.293755018	0.192711443	0.488916879	0.885047248	0.023987417	0.763866841	6.98E-06	0.671423409	0.00020813
BW25113_RS19150	0.350566653	0.294772219	0.872200579	0.000787124	1.086691916	0.000204437	0.414916163	0.106900823	0.821415364	0.000239385
BW25113_RS10325	-0.192916366	0.294806344	-0.326829043	0.178818811	-0.754356371	1.03E-09	-1.301779884	2.88E-13	-1.932414751	8.17E-17
BW25113_RS08030	-0.264526128	0.294978843	0.736373454	0.001033197	1.643350744	7.20E-20	2.68740775	1.62E-31	3.46211082	2.34E-44
BW25113_RS06770	0.166815266	0.295597364	-0.38352489	0.032291081	-0.312445905	0.181957643	-0.166409604	0.348489785	-0.275756312	0.029901083
BW25113_RS12170	0.157092161	0.295779368	0.345096833	0.013083173	0.246578196	0.109021762	0.099018253	0.500721546	-0.064435227	0.692697571
BW25113_RS17880	-0.395566706	0.295894367	0.195112638	0.621361512	0.33832621	0.314918151	0.981938479	0.002044594	1.590666286	7.98E-09
BW25113_RS01260	-0.251067091	0.296036267	0.083305704	0.763593704	0.637795239	0.009163893	0.417367992	0.101289882	1.042412956	4.87E-06
BW25113_RS17060	0.270471881	0.296036267	0.026760896	0.927147466	0.04422791	0.885261764	-0.290864107	0.195388437	-0.33923804	0.082260277
BW25113_RS00680	0.827891711	0.296106929	0.367180565	0.705440407	1.361631888	0.04792048	2.263849281	3.48E-05	3.177088942	5.06E-15
BW25113_RS03355	-0.361073758	0.296106929	-0.401227456	0.224176052	0.242286778	0.435445822	0.136108431	0.681227277	0.684974013	0.004127282
BW25113_RS17925	-0.127393747	0.296106929	0.170889619	0.224988012	0.31852881	0.027460094	0.306283343	0.002669394	0.17559945	0.141917072
BW25113_RS21560	0.225392451	0.296106929	-0.583913948	0.010930774	-1.417618835	7.27E-06	-0.743723808	3.13E-05	-1.08341146	1.37E-07
BW25113_RS15700	-0.217317901	0.297120862	-0.250241319	0.252438167	-0.36926396	0.044725431	-0.240262821	0.203116609	-0.283862968	0.109221999
BW25113_RS18920	-0.174761272	0.297120862	0.519440764	0.00312718	0.6921968	1.16E-06	-0.032543556	0.860964585	-0.421778403	0.006244044
BW25113_RS22710	-0.199939214	0.298087216	-0.06726521	0.862678323	-0.656686445	0.048186697	-0.035950084	0.856683183	-0.018476191	0.915095251
BW25113_RS06790	-0.23377481	0.298370464	-0.166884493	0.541361681	0.011456799	0.965528894	-0.542230933	0.00571226	-0.674666899	0.000979085
BW25113_RS20335	-0.143170346	0.298654911	-0.27860155	0.026542461	-0.630458766	3.18E-08	-0.762248911	2.40E-07	-1.58864063	1.40E-14
BW25113_RS07145	0.304673655	0.299308098	0.176785387	0.623148964	1.48680179	3.70E-07	0.34901459	0.158018684	0.311870008	0.151639817
BW25113_RS21000	-0.152748192	0.29938692	0.489022059	0.000141897	0.885136176	7.67E-17	0.22662674	0.079955525	0.496155108	6.57E-05
BW25113_RS07765	0.581774337	0.300976803	0.704095365	0.17196382	0.515002258	0.361085969	4.275617727	6.44E-47	4.150486233	1.64E-35
BW25113_RS20140	-0.318606787	0.30136764	-0.721028579	0.028812025	-0.577600846	0.045412508	-0.472346238	0.084082489	-0.173168114	0.457870243
BW25113_RS06365	-0.16244796	0.301699977	0.149149577	0.380580226	-0.065524413	0.732645248	0.0503016	0.756785666	0.352271143	0.04497744
BW25113_RS01210	0.117841548	0.301793188	0.701178789	2.23E-11	0.716119206	3.72E-08	0.213548443	0.032100551	0.089852685	0.306102024
BW25113_RS13240	0.274844087	0.302393044	0.025322874	0.945834816	-0.331705381	0.263849762	-0.134368792	0.608286356	0.023017202	0.925274272
BW25113_RS00805	-0.163621562	0.303839072	0.03040904	0.883707846	-0.046571174	0.851987604	-0.086719635	0.548560997	-0.057536053	0.683001648
BW25113_RS00295	-0.166583788	0.304432472	-0.285211764	0.228734369	0.13607652	0.78101687	0.124669824	0.436259074	0.296812702	0.068803134
BW25113_RS10050	-0.177718103	0.304718698	0.4399395	3.28E-06	-0.013287639	0.944639116	-0.848605714	2.96E-07	-1.316950722	2.53E-21
BW25113_RS17720	0.286435835	0.306538869	-0.260891184	0.482075626	-0.289044743	0.341454267	0.04066728	0.906166216	0.342757859	0.113748422
BW25113_RS17325	-0.151991196	0.306654489	-0.050426351	0.791325911	-0.205392852	0.325753408	-0.384838728	0.023205893	-0.789255283	4.90E-05
BW25113_RS15120	0.098697247	0.306828894	0.354875113	1.11E-06	0.179072661	0.072497186	-0.213306762	0.059492588	-0.652577007	1.31E-09
BW25113_RS18465	-0.383159374	0.306828894	-0.220565451	0.542875848	0.460446247	0.392732451	0.830321989	0.000452316	1.913332222	3.73E-09
BW25113_RS16300	0.158466471	0.307417972	-0.483835121	0.00123486	-0.535311548	0.000463176	-0.62730835	6.87E-07	-0.705828708	4.59E-08
BW25113_RS05495	0.121110131	0.308353319	0.342027992	0.003362333	0.575292134	2.63E-07	0.534025026	1.12E-08	0.458443738	7.15E-08
BW25113_RS04645	0.120428573	0.309590005	-0.387159238	0.002058087	0.015876351	0.947191369	-0.752694358	7.12E-06	-2.044491529	0.000604947
BW25113_RS00630	-0.111284805	0.309716312	0.153970337	0.283028877	0.366999294	0.007543755	0.588213763	1.76E-09	1.039580098	2.98E-09
BW25113_RS11610	0.426676586	0.309716312	-0.11137268	0.824251971	0.109324839	0.802016113	0.303454323	0.385607582	0.350822952	0.293778709
BW25113_RS00185	0.151083188	0.310428617	0.932218509	0.00035092	0.707298166	0.1783702	-1.221214043	3.45E-06	-2.646596153	6.32E-14
BW25113_RS00220	-0.375615676	0.310428617	-0.420818048	0.262809642	-0.141776871	0.717289399	-0.229436466	0.461320383	-0.572873978	0.030912
BW25113_RS01925	0.213614875	0.310428617	-0.403334287	0.070940893	-0.214736088	0.403285156	-0.246381278	0.192925243	-0.194217215	0.26204824
BW25113_RS08615	0.146822438	0.311061203	-0.367593438	0.004275644	-0.784960283	7.48E-11	-0.316714087	0.003389812	-0.375694548	0.001043667
BW25113_RS00620	0.168814252	0.311209214	0.280875911	0.140755761	-0.047937388	0.79437031	0.582680372	0.000807267	1.51734514	2.49E-08
BW25113_RS01785	-0.592436832	0.311209214	-1.16336648	0.063542964	-0.163230095	0.785883552	0.385475764	0.366775526	1.31653167	0.006078372
BW25113_RS01540	0.249484533	0.311328054	-0.29041596	0.352683264	-0.247618499	0.43506138	-0.202095522	0.450663276	-0.336492124	0.126771338
BW25113_RS01460	0.258715383	0.31216182	-0.20316982	0.545743944	-0.219114228	0.437831975	1.12884112	2.19E-09	1.656244005	2.92E-21
BW25113_RS06385	0.197195635	0.312357025	0.70529929	0.001453894	-0.24155909	0.126726516	-0.315606969	0.166404755	-0.259267674	0.719052345
BW25113_RS14240	-0.324766015	0.313319089	-0.396364846	0.222092685	-0.019320426	0.958547385	-0.156999705	0.578915327	0.275889238	0.231695509
BW25113_RS16190	-0.545945359	0.313319089	-0.436454895	0.45639271	-1.129347889	0.035184853	-2.864295914	5.99E-05	-1.128740351	0.008105013
BW25113_RS20725	-0.165166294	0.313319089	0.397148995	0.011391176	0.839384672	9.27E-08	1.027575067	0.000400865	1.833896648	5.86E-22
BW25113_RS17995	0.232981936	0.313560904	0.461154205	0.003271341	-0.036433459	0.845671401	0.405106486	0.005554485	0.54428231	0.278860666
BW25113_RS08830	0.143616188	0.313715686	-0.453389712	0.000671885	-0.275236116	0.099479442	-0.061260298	0.667506565	-0.328368704	0.002739585
BW25113_RS06690	0.164433404	0.314285487	-0.321432974	0.039726965	-0.203136311	0.277165366	-0.021024523	0.914925813	-0.373055833	0.021416399
BW25113_RS10375	0.172791763	0.314285487	0.574662291	0.007741182	1.444538533	0.004802572	2.127324095	3.71E-13	3.422558775	8.34E-63
BW25113_RS14985	-0.238520722	0.314285487	0.11335677	0.674087064	-0.558972775	0.004849285	-0.892964357	2.40E-06	-0.834200866	1.22E-06
BW25113_RS01205	-0.195362476	0.314621573	1.535136869	7.63E-11	1.658397305	8.90E-21	0.476825483	0.005554485	0.33137042	0.029997741
BW25113_RS19830	-0.258435614	0.314738281	0.093364546	0.752448696	0.150145862	0.651364444	0.27877315	0.192208179	0.845564649	0.00043591
BW25113_RS06760	-0.136567365	0.315600517	-0.529179691	0.000306793	-0.546674312	0.013734032	-0.486733231	0.000129718	-0.866001194	1.10E-13
BW25113_RS02705	0.169428127	0.315811067	0.604712445	2.32E-05	0.873415093	4.29E-09	0.825920066	3.01E-08	1.062098466	2.25E-22
BW25113_RS06810	0.219527197	0.315811067	-0.13082455	0.631047155	0.623893111	0.041885594	0.394367719	0.045779157	1.35193297	2.89E-06
BW25113_RS17110	0.187510722	0.315811067	1.264821407	9.64E-12	1.959294829	1.42E-06	1.093737962	1.22E-12	1.183894848	2.96E-12
BW25113_RS17715	-0.147064149	0.315811067	-0.090135746	0.643741583	-0.043911124	0.806544435	-0.583960105	1.03E-05	-0.873670044	0.010045853
BW25113_RS09600	-0.125795997	0.315918595	-0.81403346	0.005784461	-0.920954823	2.05E-10	-0.353468286	0.005632616	-0.9318158	2.63E-18
BW25113_RS19260	-0.227659348	0.31602342	0.56479041	0.044337516	1.764426602	2.19E-07	0.982793011	2.44E-10	0.99522953	2.35E-09
BW25113_RS13110	-0.156729682	0.316116624	-0.047859653	0.809678665	0.049845465	0.848487623	-0.007509932	0.966771233	-0.185237615	0.222514514
BW25113_RS22535	0.206911505	0.316392694	0.274847052	0.063588985	0.474140343	0.001378097	0.318875123	0.009741294	-0.052036894	0.76282361
BW25113_RS20070	0.152381259	0.317829408	1.914500724	2.19E-30	1.39864364	4.29E-42	1.008341083	8.61E-19	0.962427673	2.06E-09
BW25113_RS06820	0.436565401	0.319587155	0.408135771	0.381159569	0.728752173	0.075017968	1.214620053	0.006276354	2.557685188	2.57E-09
BW25113_RS01300	-0.152146626	0.319705022	-0.110189464	0.462644129	-0.272098966	0.133988045	-0.571650704	8.12E-07	-0.658429204	5.81E-08
BW25113_RS07240	-0.134037556	0.319705022	-0.057596836	0.786589939	-0.578018561	0.013509039	-1.035668903	4.70E-22	-1.426727544	2.39E-44
BW25113_RS14200	0.148269237	0.320349098	0.585838493	1.01E-05	0.538796904	0.025420518	-0.890761387	3.07E-05	-1.875674227	0.003914091
BW25113_RS12640	0.371869367	0.320554642	0.643074418	0.044402931	0.782362573	0.007051572	0.912420657	0.00097736	1.417800914	1.86E-10
BW25113_RS14785	0.263667126	0.320554642	0.255587135	0.378401718	-0.0928492	0.779557961	-0.069286002	0.806643894	-0.033735933	0.900439711
BW25113_RS06825	-0.220266572	0.32075345	0.167130239	0.544220256	-0.40349974	0.0450143	-0.211099298	0.267637939	0.295007665	0.091089787
BW25113_RS07495	0.166770888	0.321186579	-0.064728068	0.75915815	-0.0118486	0.955494049	-0.0746883	0.702362053	-0.261276727	0.135745088
BW25113_RS11275	0.139652912	0.321186579	-0.058946431	0.824251971	-0.160251087	0.49081735	0.410819685	0.00143694	0.228568246	0.105075006
BW25113_RS11435	-0.115400895	0.321186579	0.240093712	0.040027232	0.67161803	4.06E-07	-0.30803712	0.007622768	-0.484583205	1.85E-05
BW25113_RS13065	-0.29419263	0.321186579	-0.896341005	0.000537196	-0.287216543	0.530553645	-1.101862938	9.49E-08	-1.090561288	2.74E-06
BW25113_RS22670	-0.539046654	0.321186579	0.400692555	0.425535361	-0.97575644	0.065856926	-0.005074428	0.991429832	-0.559635977	0.16988368
BW25113_RS03090	0.352245323	0.321689079	0.851643593	0.002233338	2.06451098	5.73E-16	1.062960824	0.005573048	5.779789368	5.96E-09
BW25113_RS07835	0.263477802	0.322202704	-0.201393532	0.487619128	-0.215805541	0.480894738	-0.24480294	0.336988463	0.478519283	0.065013243
BW25113_RS18145	0.240251922	0.322336941	0.205998093	0.470618382	0.623925795	0.002166973	0.617928913	0.007100795	1.131800878	6.86E-10
BW25113_RS15345	-0.128400946	0.322443851	0.48297574	0.001655951	0.719246032	6.13E-14	0.489967452	7.99E-08	0.429864229	1.34E-06
BW25113_RS09150	-0.195391739	0.322567907	1.137014532	1.43E-12	1.053019169	1.45E-05	0.355606054	0.013659221	0.576763647	3.84E-05
BW25113_RS02850	-0.105518053	0.323318828	0.301787537	0.004535372	0.654079567	1.48E-07	-0.26743669	0.004966429	-0.481464189	5.22E-08
BW25113_RS22335	-0.611705508	0.323554106	-0.087470536	0.904571327	-0.943424524	0.149545033	-0.874658656	0.123701467	-0.468211362	0.293445843
BW25113_RS15455	0.16832853	0.323565246	0.13433925	0.456554789	-0.926082776	5.38E-08	-0.518784699	0.000428412	-0.646926795	7.67E-07
BW25113_RS01385	0.439819341	0.324646542	-0.039596023	0.946807902	0.459409859	0.262940056	0.94924096	0.006552919	2.005876346	3.97E-13
BW25113_RS03065	0.426743753	0.324886184	1.036040451	0.003056417	0.947810763	0.001792233	0.822314041	0.005281549	3.223283022	4.89E-09
BW25113_RS15335	0.201660202	0.324886184	0.502340678	0.004852637	0.765990729	0.000117496	0.739004184	5.86E-05	0.686323667	5.01E-07
BW25113_RS18650	-0.172665368	0.324886184	-0.45257077	0.00934863	-1.510781682	3.34E-18	-0.43040682	0.006600243	-0.487599517	0.007895389
BW25113_RS04780	-0.159896619	0.325035317	0.379015161	0.002985684	0.574088151	1.11E-05	0.112311823	0.392881608	-0.102272968	0.416671935
BW25113_RS13760	0.419232793	0.326198359	-0.078512103	0.906060495	0.165408825	0.742021695	0.2063624	0.633305527	0.24549698	0.518863073
BW25113_RS09530	-0.586348838	0.326339672	0.056288931	0.934429248	1.699283929	0.003417549	0.673931148	0.097670969	0.663849026	0.090161516
BW25113_RS15145	0.107885119	0.326339672	0.678945207	5.11E-08	0.431796487	0.071300914	0.040263997	0.803369185	-0.525416213	0.014162029
BW25113_RS02935	0.363202589	0.327751922	-0.025919545	0.958874111	0.223745404	0.56146184	0.587358925	0.180472058	1.569296073	2.38E-08
BW25113_RS06335	-0.320460718	0.327751922	0.213679089	0.471206587	0.16246873	0.552124692	-0.270982055	0.360977796	-0.01389999	0.94740779
BW25113_RS09935	0.259327295	0.327751922	-0.553112585	0.044093277	-0.948366225	0.001591943	-0.332941208	0.158694203	-0.226721485	0.349914833
BW25113_RS22195	-0.663942348	0.327751922	0.268633709	0.721959835	0.612181825	0.263039081	1.274098086	0.005190437	2.401921334	1.02E-09
BW25113_RS01075	-0.202835937	0.328733866	0.022798521	0.923411302	0.136626457	0.501302826	-0.419346402	0.008793642	-0.36758432	0.021756421
BW25113_RS10740	0.643323306	0.328733866	1.455849234	0.00103318	2.659482845	1.82E-15	6.035167806	3.37E-59	6.999448119	5.70E-81
BW25113_RS11330	-0.230103112	0.328733866	-0.056038492	0.857720265	0.047216025	0.896776203	0.107174009	0.638710279	-0.333237412	0.082456352
BW25113_RS11075	0.238634999	0.329081551	-0.084251485	0.769864357	0.196715032	0.538878381	0.114478959	0.629744458	-0.395277434	0.097372523
BW25113_RS01965	-0.223531045	0.329086783	-0.253728474	0.354799654	-0.487749738	0.041457095	-0.670445294	0.000741087	-0.834003175	2.29E-05
BW25113_RS03185	0.632220138	0.329086783	0.445438688	0.632227227	-0.871610594	2.38E-05	-1.174181674	1.41E-08	-1.036708115	1.55E-06
BW25113_RS11725	-0.312065119	0.329086783	0.075770478	0.755831173	-0.040622222	0.881289813	-0.323276999	0.114163838	-0.64945809	0.001979485
BW25113_RS17660	0.195135776	0.329086783	0.357043965	0.29223215	0.07091313	0.870395334	0.389703865	0.026194956	0.430390943	0.068431153
BW25113_RS14135	0.198797545	0.329668914	0.237446605	0.386505156	-0.188223924	0.407353004	0.122719208	0.415484136	0.048776676	0.81096134
BW25113_RS10695	0.33317482	0.329902739	1.508955599	3.80E-07	2.855309085	5.98E-33	5.868697422	1.05E-66	6.836612116	9.43E-122
BW25113_RS11290	0.514329507	0.329902739	-0.574128813	0.397150056	0.046681366	0.939481914	-0.228538136	0.674297669	0.22256526	0.60962324
BW25113_RS19065	0.302163679	0.33026429	-1.021611853	0.002426194	0.392439243	0.552614861	2.11192171	2.49E-26	1.78199202	1.50E-14
BW25113_RS15235	-0.466979852	0.332068855	-0.445827297	0.338233718	-0.214928845	0.603255623	-0.374832482	0.33729051	0.104688156	0.723948792
BW25113_RS02990	0.15397439	0.332618327	0.011548219	0.954664725	0.77252887	2.33E-08	1.832187325	3.39E-44	1.815401198	5.95E-44
BW25113_RS21030	0.283919517	0.332618327	0.225150911	0.462644129	0.862913347	0.006638507	1.516836967	9.54E-07	2.12286864	4.84E-14
BW25113_RS05660	0.123746452	0.333250988	0.18172509	0.204227512	0.533363741	5.26E-05	0.119034086	0.297495543	0.103651198	0.278498606
BW25113_RS14505	0.372682286	0.333250988	0.74466893	0.016320295	0.372524845	0.270805746	0.458859404	0.125922806	0.950736835	0.001175754
BW25113_RS02620	0.709767241	0.333567156	-1.05735919	0.354253967	0.205670109	0.816945379	1.318412487	0.011217327	1.04886222	0.029486032
BW25113_RS07090	0.216988492	0.333567156	-0.613009403	0.01108121	-0.631368312	0.009218692	-0.499393369	0.068229424	0.011882288	0.949239278
BW25113_RS02815	-0.679019902	0.333705407	-0.922411871	0.266207921	-1.38152347	0.051572232	0.953482341	0.198745895	1.880445565	1.48E-07
BW25113_RS22455	-0.18937071	0.333807368	0.610004239	0.002557131	0.90640243	3.72E-06	-0.190126165	0.273959921	-0.774505673	5.58E-05
BW25113_RS09365	0.248096096	0.334160442	-0.038615544	0.913912525	0.22022183	0.382595608	0.101503023	0.677389233	0.171973326	0.380576212
BW25113_RS11710	-0.356013262	0.334160442	0.412238187	0.298404612	6.65788736	8.83E-69	6.448889761	4.43E-10	5.815264175	3.29E-08
BW25113_RS13355	0.349235157	0.334160442	0.382731819	0.400445912	1.499160912	9.39E-08	0.549933736	0.052783704	0.642882887	0.028293306
BW25113_RS14310	0.280873764	0.334160442	-0.016474818	0.967876888	-0.086315978	0.797790512	0.565890778	0.010326595	0.936076018	2.65E-06
BW25113_RS18875	-0.220387138	0.334160442	0.678292428	0.002989706	1.462416701	1.13E-21	0.723276325	8.15E-10	0.87650737	2.80E-15
BW25113_RS19620	-0.078206913	0.334160442	0.095662445	0.239152821	0.332012959	0.120938068	0.078868227	0.428002244	-0.265442733	0.003461813
[truncated: 2,467 more rows]
