# Supplementary material for: LptD depletion disrupts morphological homeostasis and upregulates carbohydrate metabolism in Escherichia coli
Source: FEMS Microbes. 2023 Aug 10;4:xtad013. doi: 10.1093/femsmc/xtad013 (PMC10495129; doi:10.1093/femsmc/xtad013)
Supplement: xtad013_Supplemental_Files [file xtad013_supplemental_files.zip › Supplementary Table 1.csv]

Gene	log2FoldChange_0.1mM vs NoIPTG	padj_0.1mM vs NoIPTG	log2FoldChange_1mM vs NoIPTG	padj_1mM vs NoIPTG
BW25113_RS00280	-2.918583976	0	-1.428449226	2.54E-109
BW25113_RS00270	-2.4625679	3.30E-129	-1.040676811	1.54E-25
BW25113_RS00275	-2.166549756	5.68E-113	-0.92005478	1.14E-22
BW25113_RS18460	5.438611784	3.51E-97	8.088193351	5.94E-236
BW25113_RS18465	4.419604198	4.53E-95	6.839576432	4.36E-256
BW25113_RS11940	-1.681248775	7.82E-87	-0.179401607	0.04779478
BW25113_RS04745	-2.731282678	4.94E-84	-0.538154891	3.57E-06
BW25113_RS11925	-1.378913375	2.20E-70	0.205715068	0.036610253
BW25113_RS11935	-1.559261883	4.10E-62	-0.224878484	0.016855368
BW25113_RS11900	-1.537965434	8.33E-53	0.028102762	0.844397924
BW25113_RS11890	-1.555105696	3.17E-51	-0.137830017	0.141193405
BW25113_RS11895	-1.455359034	4.95E-46	-0.092984187	0.357787035
BW25113_RS11930	-1.467870087	1.03E-38	0.09949387	0.38017962
BW25113_RS11910	-1.57233408	1.04E-34	-0.075057151	0.537888021
BW25113_RS13045	-1.126552197	1.04E-34	-0.889840771	4.15E-25
BW25113_RS11920	-1.358343678	3.30E-27	0.371389936	0.009262918
BW25113_RS11905	-1.450848942	2.55E-25	-0.04041203	0.805380997
BW25113_RS11915	-1.419291941	4.59E-25	0.110779944	0.330043269
BW25113_RS13050	-0.967978142	4.12E-21	-0.522424746	3.96E-08
BW25113_RS00265	-0.730211468	1.55E-19	-0.710549177	5.54E-20
BW25113_RS21840	0.563457556	2.74E-14	2.208740363	1.72E-156
BW25113_RS03275	-1.324432789	1.95E-13	-0.304660367	0.032042138
BW25113_RS07855	-0.74520257	2.24E-13	-1.360321953	1.17E-42
BW25113_RS01700	-1.13693818	2.27E-13	-3.343905399	4.52E-167
BW25113_RS08210	-0.75771356	3.64E-13	-5.478880966	3.09E-226
BW25113_RS04750	-1.352387071	2.02E-12	-0.174646503	0.327106379
BW25113_RS05575	-0.615016764	3.21E-11	-3.745736069	8.17E-216
BW25113_RS01695	-1.046426136	3.33E-10	-3.044918328	6.70E-51
BW25113_RS05220	-0.65926964	5.73E-10	-2.313047126	2.48E-73
BW25113_RS15690	-0.686704666	2.55E-09	-1.857655323	1.77E-56
BW25113_RS13145	-0.438140516	3.84E-09	-0.688869734	2.06E-20
BW25113_RS21050	0.687325896	2.45E-08	1.078845369	3.39E-21
BW25113_RS13610	0.72040197	2.56E-08	1.675720291	3.39E-46
BW25113_RS17180	0.856894033	3.01E-08	2.504828653	1.91E-55
BW25113_RS13615	0.607997368	3.08E-08	1.313760001	1.52E-27
BW25113_RS10050	-0.482344386	3.49E-08	-1.558169102	9.74E-51
BW25113_RS17175	0.796002639	3.49E-08	2.386507936	6.50E-55
BW25113_RS21340	-0.61320414	4.14E-08	-3.804361309	7.30E-110
BW25113_RS01215	-0.574142315	4.52E-08	-0.695022072	2.69E-10
BW25113_RS00260	-0.55908959	6.51E-08	-0.318306869	0.00146255
BW25113_RS13605	0.666388872	8.97E-08	1.609610738	8.75E-23
BW25113_RS10060	-0.695820718	2.24E-07	-4.257488761	4.10E-197
BW25113_RS21825	0.688250849	4.22E-07	1.658563313	6.40E-29
BW25113_RS17210	0.60693439	5.10E-07	1.724658238	1.75E-34
BW25113_RS17195	0.714275435	5.26E-07	2.27390468	8.29E-64
BW25113_RS16435	0.555532476	6.89E-07	0.79265054	7.36E-09
BW25113_RS17170	0.745874358	9.49E-07	2.373182408	1.91E-50
BW25113_RS21835	0.781201304	1.21E-06	1.936345477	1.59E-47
BW25113_RS17090	0.532884909	1.49E-06	1.689593329	5.67E-42
BW25113_RS03160	-0.696314624	1.63E-06	-1.837351683	6.84E-66
BW25113_RS09875	-0.503571314	1.63E-06	-5.527355925	3.28E-172
BW25113_RS02130	0.607362276	2.12E-06	2.845807314	8.88E-245
BW25113_RS17080	0.525275531	2.12E-06	1.694773816	6.41E-34
BW25113_RS17095	0.463067566	4.53E-06	1.446193724	7.55E-38
BW25113_RS10065	-0.450540197	6.23E-06	-5.224390582	0
BW25113_RS05075	0.6435994	6.89E-06	-1.99653215	7.47E-45
BW25113_RS17205	0.72642198	8.42E-06	2.015363297	2.06E-32
BW25113_RS17185	0.816951121	9.28E-06	2.36780439	2.67E-42
BW25113_RS08415	0.517711277	1.03E-05	1.270564919	9.46E-25
BW25113_RS17165	0.813949371	1.08E-05	2.473238466	3.77E-81
BW25113_RS10175	-0.710518684	1.10E-05	-3.215944624	6.14E-85
BW25113_RS15695	-0.665292109	1.36E-05	-2.655949027	6.22E-87
BW25113_RS09885	-0.465622092	1.41E-05	-6.251399246	0
BW25113_RS05580	-0.622847301	1.61E-05	-3.287388353	2.67E-107
BW25113_RS16745	0.484102579	1.80E-05	1.553032014	6.30E-45
BW25113_RS07220	-0.77034802	1.95E-05	-2.855292955	1.50E-100
BW25113_RS16155	-0.696027867	2.09E-05	-0.696094405	2.20E-06
BW25113_RS13580	0.625046131	2.31E-05	0.630796758	1.38E-05
BW25113_RS15555	0.493325311	2.34E-05	0.46687936	0.000345581
BW25113_RS14550	0.505912072	2.54E-05	2.784306154	2.81E-128
BW25113_RS17190	0.784817266	3.42E-05	2.364794246	9.79E-41
BW25113_RS17200	0.737262808	3.42E-05	2.086404268	3.90E-31
BW25113_RS21345	-0.371687788	3.42E-05	-0.901754792	8.50E-10
BW25113_RS06930	0.391811637	4.27E-05	0.00521052	0.971956902
BW25113_RS04550	0.519593928	4.41E-05	0.606526535	1.60E-05
BW25113_RS05215	-0.652144676	5.02E-05	-2.358981134	1.86E-77
BW25113_RS03915	0.446225893	5.62E-05	-0.322155632	0.026497188
BW25113_RS09015	0.50544313	5.80E-05	0.062586533	0.644870542
BW25113_RS16430	0.386406961	5.87E-05	0.927734889	3.37E-20
BW25113_RS13195	0.487300086	5.88E-05	1.181334738	4.27E-27
BW25113_RS21830	0.458110257	6.22E-05	1.667211064	2.42E-41
BW25113_RS20690	0.630604058	6.97E-05	1.658050902	7.53E-47
BW25113_RS17215	0.578525364	7.51E-05	1.441677104	4.08E-17
BW25113_RS00255	-0.417200573	9.03E-05	-0.420927531	0.000106886
BW25113_RS14710	-0.394557646	9.03E-05	-0.323852861	6.70E-07
BW25113_RS15550	0.4466991	9.87E-05	0.258107726	0.033006979
BW25113_RS16425	0.526144812	0.00014155	1.366699792	7.07E-23
BW25113_RS19045	-0.948290086	0.000142087	-1.788671253	4.53E-15
BW25113_RS09900	-0.581285471	0.000144961	-5.835965016	2.41E-210
BW25113_RS21350	-0.449578245	0.000161099	-0.811970732	1.08E-06
BW25113_RS06360	-0.385932901	0.000166115	-0.362118615	0.001092922
BW25113_RS13140	-0.508166406	0.000166435	-0.571813159	2.16E-07
BW25113_RS05090	0.656537006	0.000203989	-1.739356717	8.64E-26
BW25113_RS20685	0.458498401	0.000242042	1.355704013	4.69E-28
BW25113_RS04555	0.510996642	0.000271739	1.036550133	1.04E-14
BW25113_RS10055	-0.62499785	0.000335847	-3.817895155	3.22E-81
BW25113_RS03905	-0.546414242	0.000342453	0.879440532	6.24E-09
BW25113_RS19220	0.799873403	0.000342453	-0.143028272	0.689056594
BW25113_RS19765	-0.346730905	0.000342453	-1.17681677	1.30E-26
BW25113_RS17310	0.537691881	0.000347211	1.783463588	2.27E-59
BW25113_RS07435	-0.850541379	0.000362629	-2.200321028	1.80E-17
BW25113_RS06035	0.429602482	0.000383741	-0.209846526	0.074950201
BW25113_RS10170	-0.705589154	0.000383741	-2.988758112	3.00E-71
BW25113_RS17130	0.434166964	0.000389275	1.779967129	1.36E-40
BW25113_RS20670	0.521342513	0.000394404	1.663166114	6.63E-62
BW25113_RS14030	-0.351764991	0.000399687	-1.221011995	4.29E-44
BW25113_RS17085	0.505031749	0.000399687	1.848256504	2.71E-53
BW25113_RS14715	-0.466800808	0.000514099	-0.63738833	1.74E-05
BW25113_RS13220	0.444010163	0.000522303	0.437522166	0.007981219
BW25113_RS18290	0.463048929	0.000562841	1.026622566	2.87E-14
BW25113_RS09890	-0.574952205	0.000734605	-5.312427135	1.14E-166
BW25113_RS02390	-0.390681932	0.000741288	0.441109276	1.46E-06
BW25113_RS18255	-0.41795701	0.000806549	-1.612144535	5.21E-42
BW25113_RS05635	-0.41337409	0.000895779	-4.462462626	8.97E-199
BW25113_RS09895	-0.452326167	0.000997862	-5.28763276	2.70E-264
BW25113_RS05080	0.600260741	0.001017433	-1.852086181	9.23E-29
BW25113_RS13405	0.31073768	0.001130759	0.544986481	1.41E-10
BW25113_RS17100	0.463306831	0.001130759	1.572891003	3.67E-40
BW25113_RS16505	0.484419671	0.001141509	1.400619624	4.78E-36
BW25113_RS19510	-0.365060566	0.001160647	-0.934184274	1.19E-23
BW25113_RS09870	-0.580634414	0.001230566	-5.727732703	6.15E-71
BW25113_RS15365	-0.292377369	0.001252949	-0.811466188	1.63E-22
BW25113_RS05335	-0.558708678	0.001371416	-0.701834624	1.64E-07
BW25113_RS21490	-0.381223594	0.001447006	-0.096218239	0.451016557
BW25113_RS13175	0.380815542	0.001529002	1.120552472	4.28E-37
BW25113_RS15870	0.386725643	0.00154108	0.066542279	0.670557088
BW25113_RS19280	-0.442178211	0.001546543	-1.560585905	4.46E-27
BW25113_RS04260	0.36002615	0.001557227	0.603454185	6.26E-10
BW25113_RS05600	-0.68445013	0.001557227	-3.2217541	3.06E-122
BW25113_RS02030	-0.463075372	0.001678811	-0.849051871	1.33E-08
BW25113_RS03260	0.332366315	0.001678811	0.520458796	0.000320851
BW25113_RS13620	0.524519503	0.001699924	1.074060039	5.85E-13
BW25113_RS15560	0.466661451	0.001699991	0.403396687	0.008770721
BW25113_RS08260	0.460168327	0.001765018	-0.101192582	0.519429221
BW25113_RS10165	-0.742450869	0.002153489	-3.316963583	1.04E-101
BW25113_RS21850	-0.534127084	0.002169388	-0.454275605	0.000451431
BW25113_RS19265	0.343992068	0.002198412	1.246715685	9.60E-29
BW25113_RS19410	0.375672844	0.002252212	1.42216899	1.26E-53
BW25113_RS10145	-0.707830613	0.002350666	-3.106806162	1.17E-108
BW25113_RS11405	0.434320008	0.002350666	1.110147331	1.05E-15
BW25113_RS05595	-0.799658747	0.002608134	-3.498496109	5.40E-60
BW25113_RS14545	0.458206992	0.002608821	2.461231473	3.00E-125
BW25113_RS08420	0.420269757	0.002644685	1.327564589	4.18E-28
BW25113_RS16750	0.446752168	0.002644685	1.390469545	2.00E-35
BW25113_RS01265	-0.482810568	0.002694628	-1.454224392	1.38E-23
BW25113_RS18880	0.531066478	0.002694628	1.202489648	1.63E-16
BW25113_RS05150	0.587441276	0.002804374	3.339949067	3.85E-77
BW25113_RS08760	-0.694375052	0.002804374	-2.096184507	3.35E-09
BW25113_RS17110	0.409917996	0.002804374	1.82394303	3.30E-68
BW25113_RS22720	-0.496980927	0.002815078	-1.103237794	1.92E-16
BW25113_RS17120	0.430776587	0.00294635	1.706368381	9.18E-40
BW25113_RS23130	0.412632216	0.002954625	-0.508727987	1.47E-05
BW25113_RS05070	0.614460477	0.003146476	-2.818770835	7.87E-64
BW25113_RS01990	-0.366742225	0.003211641	-2.475826995	6.31E-121
BW25113_RS09880	-0.343490706	0.003404647	-6.099935291	1.24E-264
BW25113_RS20680	0.485025971	0.00351195	1.385647907	8.95E-29
BW25113_RS18340	-0.386718998	0.003711549	-0.462825143	7.50E-05
BW25113_RS10150	-0.743466265	0.003834891	-2.935994919	1.80E-51
BW25113_RS18270	-0.422017949	0.003834891	-5.791909117	1.08E-120
BW25113_RS00845	0.393225753	0.003991325	1.31881348	1.42E-24
BW25113_RS10425	0.320128129	0.003991325	0.006363553	0.969667603
BW25113_RS20985	0.254132956	0.003991325	0.400730217	1.51E-08
BW25113_RS05065	0.615358793	0.004238122	-2.979040087	5.85E-60
BW25113_RS08575	0.359488185	0.004238122	0.158650147	0.264356073
BW25113_RS09860	-0.316435481	0.004238122	-4.459559473	4.31E-207
BW25113_RS10070	-0.354652633	0.004238122	-4.890526373	9.28E-243
BW25113_RS17135	0.371764085	0.004238122	1.684737893	2.27E-59
BW25113_RS17140	0.426138152	0.004238122	1.462064518	2.12E-29
BW25113_RS13410	0.361672078	0.00429334	0.296392417	0.004493139
BW25113_RS19405	0.439341259	0.004367095	1.502266993	1.95E-55
BW25113_RS10080	-0.412345884	0.004378139	-4.621293595	1.43E-188
BW25113_RS16415	0.429756607	0.004400449	1.267029888	2.73E-41
BW25113_RS15825	-0.531317436	0.004419558	-0.615992395	0.004191421
BW25113_RS17145	0.349308224	0.004419558	1.492019696	1.42E-48
BW25113_RS11345	-0.726166787	0.004715523	0.294068445	0.104220535
BW25113_RS17770	-0.276413156	0.004786074	-1.050489919	1.70E-40
BW25113_RS03895	-0.497947465	0.005129229	-1.0618137	4.85E-10
BW25113_RS05045	0.499043274	0.005181475	-3.175505354	5.97E-84
BW25113_RS09785	0.313342326	0.005223298	0.386238318	7.38E-05
BW25113_RS17305	0.480647751	0.005402578	1.410083717	3.67E-28
BW25113_RS20360	-0.421759873	0.005402578	-1.720578982	9.71E-44
BW25113_RS05585	-0.604035634	0.005858256	-2.902453185	1.88E-45
BW25113_RS10135	-0.649614658	0.005921086	-3.360497844	5.06E-124
BW25113_RS13080	0.384927876	0.006113448	0.959183143	2.27E-16
BW25113_RS15780	-0.563501662	0.006113448	-1.809331174	2.75E-24
BW25113_RS04240	-0.562452434	0.006177072	-1.133178084	6.10E-11
BW25113_RS15035	0.346374495	0.006292722	0.726484927	6.00E-11
BW25113_RS05525	-0.492858455	0.006872508	-0.79194301	3.23E-11
BW25113_RS20675	0.34477534	0.006962458	1.292047808	9.58E-47
BW25113_RS17315	0.372504809	0.007186082	1.312014511	1.27E-34
BW25113_RS03335	0.251736973	0.00753059	0.355058507	2.18E-07
BW25113_RS09780	0.269270092	0.00753059	0.443987783	0.000171098
BW25113_RS11215	-0.602718042	0.00753059	0.257125786	0.293025375
BW25113_RS18265	-0.329017612	0.008176383	-2.162258592	3.44E-84
BW25113_RS08555	-0.282117964	0.008356511	0.326354022	2.44E-05
BW25113_RS18230	0.424493395	0.008530863	-2.156851485	4.69E-37
BW25113_RS15280	0.51331246	0.008742635	-1.202354761	9.18E-13
BW25113_RS17115	0.375014048	0.008869219	1.798060671	3.60E-52
BW25113_RS09520	-0.272963861	0.009068565	1.217492917	3.16E-31
BW25113_RS10180	-0.686545781	0.009210593	-2.759879504	4.38E-47
BW25113_RS04340	-0.433972523	0.009213507	-1.822897552	6.29E-58
BW25113_RS15565	0.439618129	0.00928995	0.269154378	0.02635774
BW25113_RS09060	0.270982913	0.009607281	-0.152344226	0.121440465
BW25113_RS13065	-0.579106466	0.009607281	-1.410158396	1.33E-14
BW25113_RS17125	0.305221021	0.009607281	1.683222102	7.26E-56
BW25113_RS13190	0.422019809	0.009738269	1.307795523	2.72E-27
BW25113_RS05890	0.343699371	0.009946733	0.683426379	1.95E-09
BW25113_RS05610	-0.619804289	0.010078512	-2.999272705	2.17E-73
BW25113_RS18330	-0.318588526	0.010204639	-0.687123331	8.24E-09
BW25113_RS18045	-0.456289928	0.010388764	-1.624774426	5.12E-54
BW25113_RS05055	0.50667097	0.010842061	-3.225720047	5.56E-83
BW25113_RS16905	0.316533466	0.010842061	0.529719254	1.44E-06
BW25113_RS05050	0.528161534	0.010921782	-3.142837754	6.63E-95
BW25113_RS19230	0.216606753	0.011276198	0.467945769	1.75E-07
BW25113_RS19460	-0.541996139	0.011333411	-1.314062394	1.06E-20
BW25113_RS16490	0.562168461	0.011639148	0.81841897	7.10E-09
BW25113_RS05630	-0.614382421	0.011640488	-3.315459082	4.33E-98
BW25113_RS03155	0.38563705	0.012666355	0.403360776	0.010455604
BW25113_RS08980	0.344712145	0.012958451	0.850815054	1.41E-08
BW25113_RS08735	-0.402586661	0.013664429	-1.708353356	1.75E-39
BW25113_RS04685	0.506213427	0.01372927	0.610389665	1.97E-12
BW25113_RS04215	-0.466547796	0.014001539	-2.572747975	2.55E-64
BW25113_RS05605	-0.609530349	0.014111862	-3.120189662	1.06E-81
BW25113_RS19260	0.328903176	0.014137637	1.27173627	1.47E-27
BW25113_RS18050	-0.357129933	0.014930744	-1.621516244	6.75E-87
BW25113_RS05895	0.260928518	0.015032996	0.166885797	0.107110885
BW25113_RS03150	0.278472523	0.015445793	0.12593077	0.255100022
BW25113_RS05640	-0.359944964	0.015478951	-3.455714384	4.35E-139
BW25113_RS17285	-0.302006268	0.015478951	-1.565630567	3.54E-44
BW25113_RS00850	0.505020968	0.015594497	1.791137914	4.25E-32
BW25113_RS11650	0.313416322	0.015798327	0.751094429	2.22E-11
BW25113_RS09775	0.34450399	0.016016888	0.688283452	7.87E-07
BW25113_RS15925	0.288246249	0.016335275	0.664878418	5.76E-09
BW25113_RS18215	0.284920348	0.016335275	-1.504655377	4.80E-41
BW25113_RS18715	-0.521077624	0.016485627	1.680705424	9.13E-30
BW25113_RS22655	-0.343427378	0.016594029	-0.163902982	0.153999853
BW25113_RS09825	0.466376964	0.016984935	0.340299024	0.033430899
BW25113_RS22180	0.358636411	0.016984935	0.036634035	0.83512519
BW25113_RS15030	0.351141895	0.017048784	0.983091855	1.33E-17
BW25113_RS06735	-0.315821025	0.017151388	0.656728289	1.73E-13
BW25113_RS16235	-0.281902798	0.017717084	-0.602110138	2.16E-10
BW25113_RS01675	0.326212209	0.017768628	-0.940290647	5.51E-14
BW25113_RS08725	-0.341542538	0.018104522	-1.376685878	8.40E-30
BW25113_RS03970	-0.438044011	0.018203949	-0.444478147	0.003557208
BW25113_RS17690	0.337593093	0.018264673	0.693975353	3.13E-13
BW25113_RS18380	-0.424185714	0.018264673	0.710994114	2.01E-07
BW25113_RS22030	0.359909438	0.018285284	2.66850627	3.43E-59
BW25113_RS09905	-0.354553554	0.01846702	-5.39289972	6.65E-198
BW25113_RS17150	0.315813757	0.018506859	1.32207555	4.55E-31
BW25113_RS18285	0.279386323	0.018576366	0.564342813	1.71E-07
BW25113_RS12230	0.393882405	0.018829224	1.334508923	3.91E-22
BW25113_RS09985	-0.265096213	0.019276518	-0.778112321	4.37E-15
BW25113_RS17410	-0.235043469	0.019287893	-0.342444242	6.41E-05
BW25113_RS14765	-0.382968276	0.019720088	0.240976377	0.069927543
BW25113_RS20450	0.528050981	0.020318099	-0.898982552	1.45E-06
BW25113_RS15805	0.382480144	0.020929295	-0.032627982	0.851383142
BW25113_RS16070	-0.271974672	0.020976322	-0.582982476	1.42E-07
BW25113_RS13910	-0.267194588	0.021009589	-1.685597411	3.65E-65
BW25113_RS15545	0.289356542	0.021009589	-0.067074461	0.696649748
BW25113_RS18280	0.356520202	0.021009589	0.52340611	9.23E-06
BW25113_RS22675	-0.332846185	0.021009589	-2.532088219	6.07E-102
BW25113_RS05060	0.495111117	0.021361675	-2.893865726	9.59E-67
BW25113_RS05085	0.586626659	0.021415584	-1.638849994	2.10E-11
BW25113_RS12850	0.296384219	0.021415584	-0.927428823	5.37E-19
BW25113_RS13085	0.385698432	0.021415584	0.631235365	1.23E-05
BW25113_RS19400	0.394373826	0.021415584	1.525992887	1.34E-50
BW25113_RS21180	0.408419964	0.021415584	0.049054244	0.782779983
BW25113_RS07825	0.364211779	0.022885002	-1.895846933	1.72E-21
BW25113_RS16500	0.380616152	0.022885002	1.424742941	2.15E-28
BW25113_RS20650	0.369336341	0.022885002	1.344627241	3.82E-50
BW25113_RS03900	-0.33096278	0.023637911	-0.910503959	3.36E-17
BW25113_RS14875	0.300927755	0.024102502	-0.007089763	0.969749697
BW25113_RS11410	0.371685996	0.024299893	0.628514876	3.72E-06
BW25113_RS22770	0.404898401	0.025135033	0.226546052	0.144444933
BW25113_RS00810	0.355877765	0.025638235	1.751820179	2.17E-70
BW25113_RS17105	0.339571515	0.02593857	1.434151315	4.94E-33
BW25113_RS04915	0.260133321	0.026330825	0.650900387	1.18E-09
BW25113_RS16115	-0.337060334	0.027535455	-1.333747046	2.39E-34
BW25113_RS06555	0.501714258	0.027584403	1.319794999	6.14E-17
BW25113_RS18360	-0.50643436	0.027665448	0.782465046	2.68E-07
BW25113_RS10925	0.199868031	0.028257308	-0.628140332	4.37E-11
BW25113_RS19065	-0.406325681	0.028257308	0.689771987	4.71E-05
BW25113_RS18370	-0.599170978	0.028440916	0.645877461	3.29E-06
BW25113_RS13420	0.207554294	0.029083254	-0.166795482	0.068122305
BW25113_RS12000	0.308446437	0.030000565	0.521537556	1.83E-10
BW25113_RS10525	0.411341302	0.030330991	2.159700611	3.18E-35
BW25113_RS07355	0.274998128	0.030452517	-0.078999247	0.503489702
BW25113_RS08675	-0.55665429	0.030793209	-1.523362339	3.14E-11
BW25113_RS10140	-0.509785583	0.031212948	-2.750532575	4.19E-97
BW25113_RS18470	0.257662435	0.031579721	1.030270448	2.26E-32
BW25113_RS03505	0.258634726	0.032003352	0.879598023	6.83E-31
BW25113_RS14900	-0.347679513	0.032018131	-0.623057154	6.28E-07
BW25113_RS11970	-0.295916621	0.033004247	-0.646685146	3.97E-12
BW25113_RS02260	0.281239969	0.033264696	1.294845376	3.10E-30
BW25113_RS02385	-0.264568668	0.033264696	0.842896043	1.16E-20
BW25113_RS02925	0.457125554	0.033264696	1.353451509	5.80E-30
BW25113_RS12430	-0.317887032	0.033264696	-0.585668616	1.13E-06
BW25113_RS15360	0.318344578	0.033264696	0.235243053	0.045589982
BW25113_RS15665	-0.302309595	0.033264696	-0.242165359	0.033430899
BW25113_RS16395	0.305257946	0.033264696	1.343360265	5.06E-11
BW25113_RS16365	-0.315516301	0.033477772	-0.707635314	0.001595876
BW25113_RS05855	0.340639144	0.033488269	0.981415772	1.65E-15
BW25113_RS01000	0.377999015	0.03387041	-0.546586188	6.15E-05
BW25113_RS05885	0.342777233	0.03387041	1.01029266	1.40E-13
BW25113_RS08560	-0.346939207	0.034548817	-1.48764153	6.84E-66
BW25113_RS06395	0.329687455	0.035314428	-1.430529266	5.51E-24
BW25113_RS17320	0.29946637	0.035314428	1.072622038	1.31E-20
BW25113_RS18475	0.216855063	0.036563031	0.556237949	8.78E-09
BW25113_RS00975	0.278768533	0.036769214	0.977654401	6.20E-24
BW25113_RS04500	-0.242213004	0.036939627	-0.874961841	8.61E-18
BW25113_RS17405	-0.257117736	0.038412363	-0.585692752	2.26E-16
BW25113_RS04655	-0.215257722	0.038599368	-1.624013729	4.25E-42
BW25113_RS04725	0.321730492	0.038711448	1.386846758	2.93E-29
BW25113_RS08745	-0.465330986	0.038711448	-1.827817113	5.75E-15
BW25113_RS09725	0.248746146	0.038711448	0.377648973	7.39E-06
BW25113_RS15245	0.283710842	0.038711448	0.804353059	2.00E-23
BW25113_RS19770	-0.334335635	0.038923287	0.203703638	0.123071964
BW25113_RS14160	0.660847124	0.03896265	0.034481516	0.965729379
BW25113_RS14940	-0.48867481	0.038962714	-2.147197429	4.34E-38
BW25113_RS01920	0.272279085	0.04012945	-0.542069509	3.12E-06
BW25113_RS18210	0.201563968	0.04012945	-1.866445565	3.63E-70
BW25113_RS13575	0.311265203	0.04064384	0.813672985	1.03E-11
BW25113_RS06400	0.332088665	0.04151646	-1.235017147	1.64E-21
BW25113_RS06500	0.254635153	0.041865731	0.679700448	4.50E-10
BW25113_RS21335	-0.426857623	0.043661555	-1.144980231	2.20E-11
BW25113_RS10930	0.172408466	0.044675807	-0.50560735	0.000106405
BW25113_RS00035	-0.383299593	0.045913561	-0.164865065	0.345725357
BW25113_RS03620	0.486197108	0.046593123	0.404932544	0.115932632
BW25113_RS02535	-0.285979103	0.046602567	0.354196708	0.000610516
BW25113_RS03430	0.226568992	0.046654247	0.481675025	1.27E-06
BW25113_RS18895	0.345190926	0.049209397	0.778503474	2.62E-12
BW25113_RS06390	0.272199093	0.049314339	-1.469621164	3.18E-32
BW25113_RS18100	-0.313594392	0.049314339	-0.946028721	3.41E-18
BW25113_RS02435	0.410695799	0.049328903	0.786027703	5.35E-09
BW25113_RS00915	0.318055689	0.050369336	0.415926492	0.003060633
BW25113_RS08525	0.394111031	0.050426363	1.147436778	8.76E-11
BW25113_RS10920	0.25311919	0.050576849	-0.830791196	3.24E-13
BW25113_RS17765	-0.259364907	0.050746044	-1.117116423	1.42E-44
BW25113_RS17065	-0.341449912	0.051922336	-1.610107695	7.12E-25
BW25113_RS17680	-0.38854696	0.052112479	-0.121745167	0.465680817
BW25113_RS02605	-0.297989455	0.052152643	-1.751346472	1.57E-90
BW25113_RS00040	-0.354314466	0.052786597	-0.908112599	1.75E-12
BW25113_RS09855	-0.449196749	0.053155529	-3.628981533	2.15E-58
BW25113_RS19425	0.342139266	0.053155529	0.840807971	2.53E-14
BW25113_RS15535	0.33145767	0.054186381	0.495592883	8.56E-05
BW25113_RS14660	0.306622787	0.054298031	0.525992036	1.51E-06
BW25113_RS06285	0.224465959	0.054301338	0.40844467	2.01E-05
BW25113_RS07585	-0.417846708	0.054301338	-1.194955408	2.64E-19
BW25113_RS13300	0.247404607	0.055960473	0.261937371	0.025483164
BW25113_RS16785	-0.373051809	0.055960473	1.172488725	1.94E-08
BW25113_RS11560	0.222521869	0.056038123	-0.54547706	6.39E-06
BW25113_RS22385	0.567002137	0.056038123	0.451776034	0.022233878
BW25113_RS22830	0.241340965	0.056038123	0.778482307	2.55E-15
BW25113_RS12520	0.220991229	0.05765701	0.388054179	1.29E-05
BW25113_RS20665	0.301954993	0.058419307	1.310466388	2.42E-34
BW25113_RS17160	0.275794944	0.059401244	1.198785368	1.83E-28
BW25113_RS04160	-0.291332379	0.060206262	-0.535967668	0.00040101
BW25113_RS02135	-0.514440315	0.060706183	-0.166423285	0.518279913
BW25113_RS13350	0.413522755	0.060706183	0.766572221	7.35E-07
BW25113_RS00300	0.222905372	0.061177755	0.371562501	0.004069987
BW25113_RS10785	0.254146854	0.061331488	-0.054492063	0.808710495
BW25113_RS13225	0.367288479	0.061421759	0.635172385	0.001161802
BW25113_RS22105	0.172006618	0.061615352	0.675075368	5.31E-23
BW25113_RS07805	-0.489616659	0.061989593	-0.991095558	5.03E-08
BW25113_RS02440	0.303631614	0.062193595	1.018905071	5.41E-28
BW25113_RS03935	-0.308088706	0.062525904	0.26121251	0.039498578
BW25113_RS12095	0.209024889	0.063683639	0.580201545	9.31E-10
BW25113_RS18220	0.281080577	0.063683639	-1.69672247	1.76E-51
BW25113_RS19075	-0.505298869	0.063683639	-0.574213578	0.008176446
BW25113_RS19350	-0.306428034	0.063683639	0.140491687	0.266366689
BW25113_RS20090	0.243158547	0.063683639	1.011823537	3.38E-11
BW25113_RS00945	-0.249350681	0.063715424	-0.971032618	7.18E-27
BW25113_RS08920	0.321940233	0.064127677	-0.058266024	0.802939586
BW25113_RS03725	-0.290475562	0.064711536	-0.220226541	0.012822844
BW25113_RS09595	0.213362234	0.064711536	0.292783533	0.006244002
BW25113_RS13895	0.460653232	0.064711536	0.944865528	1.22E-10
BW25113_RS19275	-0.567110904	0.064711536	-1.415521885	1.49E-08
BW25113_RS06760	0.273912289	0.064823326	0.038825769	0.820840169
BW25113_RS14185	0.703628435	0.065084797	-0.907409889	0.033870713
BW25113_RS18740	-0.248456707	0.06516306	0.326862761	0.003559316
BW25113_RS00565	0.253698847	0.066112945	0.034525791	0.850380226
BW25113_RS08750	-0.320669731	0.067523346	-1.236840579	0.001716537
BW25113_RS08535	0.526788187	0.068128266	1.116746038	4.84E-07
BW25113_RS00990	0.291286089	0.068357305	-0.873139361	7.78E-12
BW25113_RS01435	-0.279421255	0.068574318	-0.420650838	0.003935238
BW25113_RS08965	0.297808993	0.068574318	1.344017929	4.97E-33
BW25113_RS14265	0.293976139	0.068574318	0.03017995	0.852155603
BW25113_RS10865	0.293985399	0.069105272	0.333510291	0.005710849
BW25113_RS04220	-0.30639571	0.069480268	-2.465486665	5.10E-72
BW25113_RS12075	0.320880104	0.069480268	0.348617587	0.176405721
BW25113_RS19615	0.277050316	0.069480268	0.734848749	7.49E-14
BW25113_RS21035	-0.221924092	0.070814404	-0.916454404	2.98E-22
BW25113_RS13445	0.252362795	0.070931535	0.379841161	3.36E-05
BW25113_RS08935	-0.327322833	0.071139673	-1.769575524	1.56E-24
BW25113_RS01870	0.314290004	0.07278506	-0.173733173	0.266366689
BW25113_RS11460	-0.286271652	0.07278506	-0.293724264	0.07400818
BW25113_RS14035	0.224377069	0.073559932	0.75002961	1.66E-16
BW25113_RS15960	-0.260520493	0.073559932	-1.151121918	1.32E-22
BW25113_RS13705	-0.250792389	0.073627479	-0.998175601	1.29E-26
BW25113_RS06470	0.266830027	0.074228567	0.488341977	9.53E-06
BW25113_RS12165	0.269490698	0.074228567	0.50935311	1.74E-05
BW25113_RS01605	-0.406124983	0.074413539	0.818675969	3.49E-07
BW25113_RS20660	0.260647963	0.074556304	0.885020832	1.66E-15
BW25113_RS16515	0.25762882	0.075185174	0.484828473	8.79E-05
BW25113_RS13450	0.354362026	0.07620122	0.647964233	2.49E-06
BW25113_RS04960	0.280636368	0.076598474	0.33251875	0.027855744
BW25113_RS07410	0.214607275	0.076598474	0.202182416	0.027377389
BW25113_RS19395	0.466904563	0.078267249	1.670302215	5.53E-23
BW25113_RS19430	0.185968866	0.078273137	0.85849429	1.40E-28
BW25113_RS22695	0.264755481	0.080419428	1.509601378	1.33E-57
BW25113_RS21855	-0.298476219	0.080513201	-0.478782169	0.000155602
BW25113_RS22140	-0.461286885	0.080975557	-0.432137451	0.012952756
BW25113_RS20865	-0.259669584	0.081444862	-0.480991555	2.20E-05
BW25113_RS06990	-0.292191922	0.08179547	-1.205701246	1.81E-23
BW25113_RS18720	-0.545652933	0.082921538	1.910272108	9.70E-36
BW25113_RS11585	-0.242212642	0.083615414	-0.04328432	0.699851152
BW25113_RS08395	0.241673104	0.084545446	0.113973219	0.253787963
BW25113_RS00575	0.198034045	0.085122081	0.37501161	0.000525602
BW25113_RS14145	0.677895754	0.085122081	0.366648969	0.314887084
BW25113_RS14700	-0.26891911	0.085122081	0.038538276	0.80308265
BW25113_RS22765	0.351856048	0.085122081	0.830585637	8.83E-11
BW25113_RS09945	-0.549753189	0.08568415	-1.298852607	5.11E-11
BW25113_RS15355	-0.356202745	0.086514837	-1.06600869	1.34E-08
BW25113_RS04945	0.249219097	0.087665439	0.656614143	8.03E-08
BW25113_RS19845	0.254755341	0.087665439	0.632108881	3.13E-11
BW25113_RS00135	0.291682623	0.087728642	0.550403029	5.94E-05
BW25113_RS08755	-0.417263021	0.089721971	-1.406725503	0.000233688
BW25113_RS13100	0.231926108	0.091653319	0.385653158	0.001104644
BW25113_RS14050	0.189497897	0.091653319	0.498903093	1.73E-06
BW25113_RS18405	-0.38794526	0.091653319	-6.759646327	1.31E-275
BW25113_RS05720	0.245104457	0.092283808	0.552661232	2.46E-08
BW25113_RS11670	0.289492925	0.092283808	1.430344495	6.63E-35
BW25113_RS15965	-0.367502676	0.092395334	-0.696805902	5.83E-05
BW25113_RS00905	0.229213437	0.093578661	0.834352128	1.45E-18
BW25113_RS17010	-0.297120079	0.093585879	0.097235103	0.562260325
BW25113_RS19490	0.25691817	0.094460236	1.023479748	1.93E-28
BW25113_RS00205	-0.340609797	0.094958161	-0.854004427	4.45E-09
BW25113_RS05665	0.198918657	0.095024934	0.509797659	1.98E-09
BW25113_RS00125	0.207930233	0.095816623	0.884146546	3.84E-22
BW25113_RS04610	0.316007828	0.095816623	1.038829732	1.39E-15
BW25113_RS05465	0.200366283	0.095816623	0.007216861	0.965729379
BW25113_RS21590	0.393706042	0.09671907	0.613393845	5.76E-07
BW25113_RS08985	0.259702549	0.096965974	0.647251413	7.93E-09
BW25113_RS09730	0.265776513	0.096965974	0.5147591	5.32E-05
BW25113_RS13890	0.364420534	0.096965974	0.376707109	0.032067656
BW25113_RS07755	0.170068082	0.097614453	0.681039004	3.97E-18
BW25113_RS11265	0.360962645	0.097619499	-0.305878106	0.089340147
BW25113_RS16910	0.235680444	0.097740478	0.682741952	2.61E-10
BW25113_RS20995	-0.210144018	0.097740478	0.58193321	8.85E-09
BW25113_RS15970	-0.275856666	0.097756782	-0.393911665	0.001814424
BW25113_RS02355	-0.383832775	0.097918234	-0.881071323	4.03E-07
BW25113_RS14170	0.548225948	0.098633227	0.137628726	0.756716539
BW25113_RS18375	-0.440421491	0.098633227	0.504422927	0.000318572
BW25113_RS16110	-0.261582182	0.099097298	-1.411863839	6.93E-35
BW25113_RS08645	0.316337681	0.099462566	0.248378151	0.093741309
BW25113_RS14960	-0.430102164	0.099462566	-1.959580653	9.46E-24
BW25113_RS00570	0.254304814	0.10040413	0.360664279	0.010809536
BW25113_RS08445	-0.223924065	0.10040413	-1.443873279	4.62E-47
BW25113_RS05590	-0.77342173	0.100737751	-3.567613978	1.22E-56
BW25113_RS10160	-0.472519721	0.101350147	-2.491643895	4.53E-63
BW25113_RS07200	0.458032237	0.103101213	-0.315754311	0.249620574
BW25113_RS19465	-0.222576006	0.103719158	-0.799745711	1.48E-17
BW25113_RS22835	0.211442763	0.107929224	0.836878397	3.70E-18
BW25113_RS04820	0.243019678	0.108801197	2.651479011	6.33E-102
BW25113_RS01220	-0.447644521	0.109077705	0.099733832	0.734787792
BW25113_RS09160	-0.327315373	0.110257593	-0.615193844	0.020626742
BW25113_RS13960	-0.31824286	0.110918913	-0.156874188	0.347555811
BW25113_RS00110	0.298384439	0.111053727	0.462059798	0.037914518
BW25113_RS07995	-0.348710215	0.111762574	-0.205507879	0.197040249
BW25113_RS00885	0.180036144	0.116099112	0.526072695	8.94E-13
BW25113_RS16760	-0.222839348	0.116099112	-0.369150346	0.003014066
BW25113_RS06250	-0.32764263	0.117646525	-0.142617967	0.374933553
BW25113_RS17850	-0.233750419	0.121446519	-0.990005782	5.65E-17
BW25113_RS06600	0.297552057	0.124223633	-0.412233401	0.00823995
BW25113_RS19390	0.196084897	0.12521727	0.471425789	2.64E-08
BW25113_RS02245	-0.277429377	0.126434095	0.575691712	2.32E-06
BW25113_RS22855	0.348623589	0.127199233	0.877858966	1.08E-10
BW25113_RS20385	-0.157256384	0.127982449	-0.399007647	7.29E-09
BW25113_RS00825	-0.396538599	0.128159266	0.0999851	0.627736333
BW25113_RS06430	-0.337094833	0.128452454	-0.654502138	6.16E-06
BW25113_RS09495	-0.319230456	0.128452454	-0.554388107	0.00056583
BW25113_RS22125	-0.201134492	0.128452454	-0.042561653	0.743566435
BW25113_RS08695	0.210521796	0.129028059	-1.817928726	8.31E-76
BW25113_RS13110	0.251622079	0.130516543	0.528978835	7.66E-07
BW25113_RS08690	0.301264251	0.13109424	1.546718778	0.007352735
BW25113_RS10355	0.289995793	0.131277326	0.480956722	0.000774431
BW25113_RS18480	-0.479334666	0.131352494	-1.813197524	2.71E-14
BW25113_RS13675	0.199955794	0.131872222	-0.075328054	0.564549871
BW25113_RS03540	0.32349937	0.132558032	0.698555165	1.50E-06
BW25113_RS10610	0.486756469	0.133271825	0.244993498	0.367010719
BW25113_RS15890	0.306537434	0.133271825	0.101835158	0.547859384
BW25113_RS16340	-0.345086639	0.134333072	-0.746967507	8.48E-07
BW25113_RS14930	-0.411808979	0.134668517	-3.00633657	1.00E-53
BW25113_RS14975	-0.383671177	0.135851598	-2.161710777	7.53E-30
BW25113_RS11320	0.357983429	0.13695481	1.056434724	1.61E-08
BW25113_RS12845	0.204074555	0.137985455	-1.056587375	1.03E-25
BW25113_RS12935	-0.205948736	0.139470246	-0.669011547	1.82E-15
BW25113_RS02095	0.253945854	0.139989119	0.560206879	5.76E-07
BW25113_RS03185	0.505670613	0.140244388	-0.081890361	0.851383142
BW25113_RS05145	0.241529542	0.142503745	1.42294714	8.57E-25
BW25113_RS08970	0.222208156	0.142592866	0.99057287	2.47E-17
BW25113_RS13115	0.179331156	0.142914579	0.219760449	0.014969968
BW25113_RS13165	0.37541108	0.142914579	1.32552927	1.28E-20
BW25113_RS22015	1.616512539	0.143088506	5.781396369	4.69E-212
BW25113_RS11145	-0.262785185	0.14357378	-0.986455193	3.57E-11
BW25113_RS17070	-0.307600416	0.143921725	-0.330820081	0.034097681
BW25113_RS21560	-0.269625763	0.144111513	-1.442767808	2.63E-33
BW25113_RS09415	0.377054497	0.144376626	0.229708442	0.224572868
BW25113_RS12925	0.172209792	0.144376626	0.269767632	0.003111281
BW25113_RS10885	-0.426323144	0.144586698	-1.170689375	7.11E-10
BW25113_RS02100	0.250414377	0.148090205	1.138616383	3.96E-19
BW25113_RS03845	0.244178658	0.151096252	0.665155324	1.36E-05
BW25113_RS02010	0.238495016	0.152448419	0.03703585	0.857486128
BW25113_RS13020	-0.211605242	0.152448419	-0.280739142	0.006596983
BW25113_RS21565	-0.24967325	0.152448419	-1.059385663	7.85E-19
BW25113_RS03205	0.371097423	0.153273556	-0.629878728	0.118316865
BW25113_RS07035	-0.289102563	0.153273556	-2.099166424	1.05E-43
BW25113_RS03965	-0.356244033	0.153806324	-0.632987846	0.000177121
BW25113_RS19485	0.266066114	0.153806324	1.421919231	1.90E-42
BW25113_RS12110	0.253708012	0.154560289	0.594118272	7.21E-06
BW25113_RS04805	0.150724576	0.154676679	0.110483401	0.179250689
BW25113_RS21375	-0.364078977	0.157395489	-1.363989315	4.70E-19
BW25113_RS05620	-0.711707516	0.15781724	-3.331839481	1.24E-74
BW25113_RS17060	-0.417644602	0.159910573	-1.379714915	2.09E-10
BW25113_RS01775	0.132526346	0.160876415	0.456936797	2.19E-10
BW25113_RS10265	-0.291015664	0.160876415	-1.411755027	5.90E-16
BW25113_RS02420	-0.356055816	0.1633367	-0.678274843	0.000130208
BW25113_RS05615	-0.607388988	0.1633367	-3.124845929	6.29E-79
BW25113_RS10615	0.475319883	0.1633367	0.683496867	0.002381814
BW25113_RS11955	0.196534214	0.1633367	-0.262082309	0.038903808
BW25113_RS15395	0.375824403	0.163581343	2.632122292	7.41E-55
BW25113_RS09095	-0.273031077	0.164137186	-2.301099735	1.46E-64
BW25113_RS17395	-0.221329659	0.164440392	-0.29995814	0.0157961
BW25113_RS19625	0.188893837	0.164456238	0.44866198	1.33E-05
BW25113_RS17235	-0.447409589	0.165062953	-0.381591542	0.071825913
BW25113_RS01575	-0.492924869	0.165319354	0.485315042	0.021843324
BW25113_RS05625	-0.664213178	0.167067029	-3.302843617	1.97E-67
BW25113_RS08900	-0.375168636	0.167067029	-0.817013478	6.11E-06
BW25113_RS18420	-0.312145481	0.167067029	-0.528537302	0.001216241
BW25113_RS18445	-0.226442103	0.167067029	-1.461611157	8.36E-15
BW25113_RS20420	0.322888022	0.168063263	1.017737737	2.32E-09
BW25113_RS21935	-0.166703483	0.170056072	-0.235905878	0.009726652
BW25113_RS03120	-0.274054145	0.171736333	-0.659850628	4.90E-08
BW25113_RS04460	0.42325714	0.171736333	0.804859314	5.55E-05
BW25113_RS21955	0.301545245	0.171736333	0.96782582	6.05E-13
BW25113_RS11175	-0.300196895	0.173749622	-1.592995791	3.01E-20
BW25113_RS13170	0.349997918	0.173988768	1.110178192	2.00E-20
BW25113_RS04900	0.28931437	0.17447186	-0.1138678	0.51863243
BW25113_RS13055	-0.354668159	0.175884283	-0.33167112	0.107645007
BW25113_RS10940	0.201204378	0.17591572	-1.024004815	2.63E-20
BW25113_RS16885	0.205798169	0.17591572	1.440668319	6.30E-34
BW25113_RS06370	0.292932819	0.17850053	0.034282028	0.845660181
BW25113_RS07580	-0.235083524	0.17850053	-1.299356588	4.31E-31
BW25113_RS18725	-0.346219192	0.181079864	2.076763567	7.18E-29
BW25113_RS08065	0.252702577	0.181368092	0.518092706	8.73E-05
BW25113_RS08350	-0.280579715	0.181368092	-0.839901586	1.47E-08
BW25113_RS08680	0.182908647	0.181368092	0.073512706	0.493890856
BW25113_RS22820	0.278296843	0.181368092	1.473175629	2.55E-23
BW25113_RS02310	-0.347986169	0.181465911	-0.494781339	0.025901295
BW25113_RS06945	-0.231903449	0.181465911	-0.494170902	2.14E-06
BW25113_RS08365	-0.218008919	0.181465911	-0.805646582	5.67E-10
BW25113_RS12620	0.421216433	0.181465911	-0.407936417	0.081025116
BW25113_RS18095	-0.277726846	0.181465911	-1.913318039	2.18E-53
BW25113_RS18200	0.244794978	0.181465911	-2.292047332	2.23E-37
BW25113_RS05570	-0.224014126	0.183132528	-0.268512301	0.028633053
BW25113_RS05650	-0.470707999	0.183132528	-1.31500397	4.33E-06
BW25113_RS14925	-0.278999401	0.183946127	-3.558899083	3.39E-150
BW25113_RS14525	-0.316910173	0.184077555	-1.95676103	3.89E-25
BW25113_RS05680	0.204851453	0.185921102	0.708565719	1.95E-10
BW25113_RS10195	-0.476266291	0.185921102	-1.442823813	1.62E-10
BW25113_RS14665	0.190072764	0.185921102	0.499912945	3.07E-10
BW25113_RS02075	-0.234878478	0.186138755	-0.446746107	0.000469085
BW25113_RS16410	0.244844437	0.191087991	1.124842035	3.69E-13
BW25113_RS16880	0.222742143	0.191374445	1.031468937	1.84E-36
BW25113_RS18755	-0.292070768	0.192452767	0.402766116	0.006174182
BW25113_RS04355	-0.16460179	0.192997821	-0.934654069	6.95E-34
BW25113_RS21555	-0.639129799	0.192997821	-1.487077334	2.59E-18
BW25113_RS19550	-0.267765729	0.193089342	-0.407153974	0.000900611
BW25113_RS22035	-0.142101214	0.193089342	-0.621463306	4.00E-08
BW25113_RS20470	-0.406563263	0.193837016	-0.841853124	5.95E-05
BW25113_RS07470	0.216749183	0.19504219	0.45146602	4.36E-05
BW25113_RS11030	0.167366096	0.19504219	0.803300575	7.85E-20
BW25113_RS19105	0.413860971	0.19504219	-0.112446615	0.696649748
BW25113_RS17025	-0.189929584	0.195279479	-0.798934757	5.64E-19
BW25113_RS12875	0.23387219	0.197005187	1.038731764	1.37E-25
BW25113_RS22170	-0.247431952	0.197005187	-0.507400702	7.80E-05
BW25113_RS00380	-0.441352427	0.197298652	-0.944247948	3.68E-05
BW25113_RS01805	-0.281862195	0.198483585	-0.448326211	0.00201918
BW25113_RS21680	-0.17178409	0.198729855	-0.016708567	0.892381208
BW25113_RS02395	-0.408630638	0.199279026	-0.061714553	0.791893202
BW25113_RS13260	0.364334117	0.199666677	-0.833727159	2.96E-05
BW25113_RS06855	-0.244152615	0.200090539	-0.586147409	0.000719034
BW25113_RS08770	0.171583604	0.200090539	0.002364998	0.988887844
BW25113_RS20500	-0.437776905	0.200090539	-0.082530822	0.778971903
BW25113_RS15200	0.245199001	0.20036805	0.26570118	0.00374854
BW25113_RS02465	-0.200732516	0.200669757	-0.063181822	0.613722005
BW25113_RS16470	0.340675787	0.200669757	0.928669172	1.51E-08
BW25113_RS05645	0.165276162	0.201342598	0.442395659	5.16E-06
BW25113_RS21940	-0.226230549	0.201398396	-0.180552435	0.156310998
BW25113_RS00925	0.179737758	0.206028135	0.647571572	1.78E-09
BW25113_RS00995	0.286168472	0.206028135	-0.692104242	1.43E-05
BW25113_RS05095	0.237665848	0.206028135	-1.070979901	2.56E-13
BW25113_RS03985	0.198807385	0.206276272	-0.709544247	4.88E-11
BW25113_RS04825	0.147590596	0.206276272	0.501232722	2.03E-05
BW25113_RS10405	-0.37926691	0.206276272	-0.539456126	0.004025593
BW25113_RS15715	0.298976992	0.206276272	0.564772032	0.000218131
BW25113_RS16635	-0.169317574	0.206276272	-0.043180676	0.679392266
BW25113_RS19640	0.158462664	0.206276272	0.143279205	0.232215887
BW25113_RS19420	0.201145688	0.206813565	0.998046976	1.10E-28
BW25113_RS02855	0.190165586	0.206981616	1.780719247	5.73E-49
BW25113_RS16105	0.463972287	0.206981616	-0.937174438	0.00095478
BW25113_RS22005	0.317653426	0.2072908	1.33962016	1.72E-29
BW25113_RS01970	0.194426525	0.207477152	0.158261857	0.203964376
BW25113_RS13945	0.402130499	0.208911557	2.279564933	6.85E-86
BW25113_RS09850	-0.419388496	0.209221983	-1.654431908	2.24E-27
BW25113_RS12630	0.366417672	0.209221983	0.615128755	0.000135691
BW25113_RS00920	0.165186278	0.211781005	0.857337623	5.43E-20
BW25113_RS22020	1.284921797	0.211816675	5.851679243	9.47E-186
BW25113_RS10235	0.429592824	0.213022	1.132652657	9.44E-10
BW25113_RS05840	0.185895738	0.214437888	0.952797817	2.82E-21
BW25113_RS05330	-0.42882846	0.217219166	-0.699853735	0.000922799
BW25113_RS19415	0.210617068	0.217219166	1.365662174	2.93E-38
BW25113_RS16300	-0.232798723	0.217541909	-1.103357934	2.53E-13
BW25113_RS03320	0.223290201	0.223348446	0.31510423	0.007020753
BW25113_RS06935	-0.196493223	0.223348446	-0.293129976	0.007630393
BW25113_RS02950	-0.301670863	0.22578484	-0.72176765	1.96E-07
BW25113_RS10085	-0.170442331	0.22578484	-1.555986279	6.62E-56
BW25113_RS22625	-0.35071503	0.22586709	-0.553863909	0.005337858
BW25113_RS05755	-0.290375995	0.226308935	-0.672572938	2.47E-05
BW25113_RS21455	0.245842891	0.226661445	-0.194359307	0.190799056
BW25113_RS13200	0.235660366	0.226962591	0.302482894	0.027438363
BW25113_RS18830	0.447643849	0.230097268	0.232553993	0.334365146
BW25113_RS02110	0.153640601	0.230132046	0.813725801	7.52E-24
BW25113_RS16015	-0.356193842	0.230132046	0.635173259	0.000125693
BW25113_RS04210	-0.314602881	0.230376163	0.041183404	0.83512519
BW25113_RS21415	1.065583395	0.23068242	1.422587746	3.37E-05
BW25113_RS20475	-0.181438709	0.232346509	-0.804741615	6.99E-16
BW25113_RS03410	-0.19672304	0.232466502	-0.172542693	0.161247716
BW25113_RS01930	-0.283162086	0.232902738	-0.894048528	5.12E-13
BW25113_RS04605	-0.18449465	0.233440682	0.093942665	0.396017976
BW25113_RS12425	-0.231641781	0.233440682	-0.196750122	0.167778199
BW25113_RS18300	-0.181266021	0.235087434	-0.758537421	2.13E-13
BW25113_RS10790	-0.194161556	0.235299568	-1.102822879	6.71E-31
BW25113_RS18690	0.154992246	0.235467299	-0.610093003	3.18E-07
BW25113_RS06800	-0.421809756	0.235732942	0.750290888	0.000296184
BW25113_RS14935	-0.270601195	0.237485976	-2.490773221	1.58E-76
BW25113_RS16480	-0.191354864	0.238215108	-0.404966763	0.000297853
BW25113_RS21870	-0.396937775	0.238215108	0.225374138	0.217060197
BW25113_RS22795	0.244881373	0.238433596	-0.995631226	1.16E-12
BW25113_RS22115	0.155293347	0.238665599	0.410434815	2.09E-07
BW25113_RS10640	0.396043091	0.240642388	0.560074646	0.013924573
BW25113_RS22010	0.308205669	0.241442473	0.995027945	6.76E-14
BW25113_RS15675	-0.175112045	0.241865563	0.1167497	0.523069452
BW25113_RS07730	0.31924894	0.241929731	0.972770056	1.60E-10
BW25113_RS19095	-0.215644277	0.24217673	-0.307919938	0.005444907
BW25113_RS02360	-0.226489816	0.242602307	-1.086028962	2.15E-13
BW25113_RS18055	-0.244595444	0.242602307	-1.142765151	2.52E-35
BW25113_RS06280	0.145670175	0.24532396	-0.170537672	0.057285655
BW25113_RS19655	-0.207920609	0.245328343	0.530452394	9.34E-08
BW25113_RS15405	-0.313113968	0.2472832	-0.702484146	4.62E-06
BW25113_RS08335	-0.187480984	0.247944164	-1.293883286	1.48E-33
BW25113_RS11740	-0.402143709	0.24954897	-0.594190524	0.002405567
BW25113_RS00580	0.193120236	0.24983476	0.40861269	0.000307725
BW25113_RS02425	0.229193439	0.251168772	0.602625298	1.43E-05
BW25113_RS19245	0.169693354	0.253042927	-0.07860499	0.471307785
BW25113_RS21410	0.894480222	0.253552168	1.066960379	0.005214966
BW25113_RS11485	-0.217384404	0.253899051	-0.507525206	0.003078935
BW25113_RS16790	-0.392808329	0.253899051	-1.937690322	2.01E-15
BW25113_RS19875	0.366606267	0.253899051	-0.226450742	0.31226309
BW25113_RS22930	-0.252459327	0.255777876	-1.432485069	1.31E-22
BW25113_RS03940	-0.219184776	0.258370405	0.419726943	0.000674998
BW25113_RS00415	0.225904415	0.259401691	0.502775989	1.93E-05
BW25113_RS03300	0.184211053	0.259401691	0.883323824	1.50E-15
BW25113_RS10935	0.150797436	0.259401691	-0.485331545	7.91E-05
BW25113_RS08930	-0.281841729	0.260503994	-0.171619932	0.249090189
BW25113_RS13680	-0.241228892	0.260592363	-0.056696756	0.683179602
BW25113_RS04065	-0.180074835	0.261646306	-1.169506767	1.66E-21
BW25113_RS00315	0.305213897	0.262055472	0.918197806	4.74E-07
BW25113_RS06220	-0.341640706	0.262055472	-1.293625425	3.13E-10
BW25113_RS18440	-0.198869396	0.262055472	-0.526501717	1.28E-07
BW25113_RS21440	-0.327134258	0.262936088	-2.454685852	1.03E-29
BW25113_RS16325	-0.262374287	0.264141987	0.067405823	0.684293988
BW25113_RS12105	0.260757353	0.264276499	0.725144584	7.14E-07
BW25113_RS17810	-0.178571645	0.264594046	-0.301899485	0.00253342
BW25113_RS08740	-0.369057136	0.267961185	-2.321536228	3.05E-21
BW25113_RS14060	0.20698209	0.270003772	-0.464446014	0.000885702
BW25113_RS13210	0.169563047	0.270431234	1.057982805	6.31E-10
BW25113_RS15190	-0.220900211	0.270431234	-1.474516924	6.30E-13
BW25113_RS18355	-0.388068506	0.270431234	0.66693454	0.00020295
BW25113_RS12090	0.219263183	0.272177507	0.643720454	5.68E-10
BW25113_RS18795	0.154637647	0.274381904	0.064094524	0.530646809
BW25113_RS13905	-0.332843049	0.275010599	-1.444248645	3.27E-12
BW25113_RS04140	0.212429323	0.275304024	0.527631942	0.000761626
BW25113_RS04720	0.21384274	0.275304024	0.591530688	1.74E-05
BW25113_RS04895	-0.353548861	0.275304024	-0.555194069	0.007275014
BW25113_RS07245	-0.219361005	0.276436856	-0.637899722	1.54E-06
BW25113_RS12085	0.189149661	0.276436856	0.522643518	8.76E-09
BW25113_RS18920	0.186170389	0.277133329	0.310611095	0.002381615
BW25113_RS15185	-0.167120049	0.278169093	-0.933812743	4.49E-15
BW25113_RS21380	0.341168532	0.278699337	-0.572873568	4.72E-06
BW25113_RS06325	0.184160421	0.278731661	0.155545005	0.232215887
BW25113_RS19515	-0.17239729	0.278731661	-0.799523428	2.35E-11
BW25113_RS14575	0.30242849	0.279509686	0.826385233	3.64E-06
BW25113_RS10155	-0.493078449	0.281021969	-2.967472282	3.60E-32
BW25113_RS04060	-0.220789375	0.281365724	-1.448923759	1.43E-34
BW25113_RS05795	0.155803144	0.281365724	0.362975688	1.29E-05
BW25113_RS08490	0.183473127	0.282407361	0.588937884	2.25E-08
BW25113_RS22595	-0.373844992	0.282407361	-0.919851409	2.17E-05
BW25113_RS03675	-0.175888106	0.282702093	-0.491496075	3.67E-05
BW25113_RS13340	0.176242252	0.283380767	-0.132457581	0.295116633
BW25113_RS17045	-0.127575838	0.283380767	-0.33232635	8.06E-06
BW25113_RS03555	0.137949312	0.286556366	0.314911459	4.25E-05
BW25113_RS12600	0.198813408	0.286780462	0.249547569	0.051673934
BW25113_RS07910	0.268588716	0.290250059	-0.135652941	0.508872469
BW25113_RS16650	0.286925166	0.290250059	0.638379632	3.19E-07
BW25113_RS16765	-0.186595789	0.290250059	-0.514574586	2.86E-06
BW25113_RS17005	-0.190514612	0.290250059	-0.072139033	0.611536178
BW25113_RS20295	-0.205336522	0.290556825	-0.117797946	0.477926287
BW25113_RS21355	-0.212678959	0.292200466	-0.324168495	0.023481645
BW25113_RS00900	0.198703493	0.293969085	0.193993422	0.120505213
BW25113_RS02500	0.199056128	0.293969085	0.103684568	0.392343798
BW25113_RS09575	0.262688236	0.293969085	-0.267623345	0.026804327
BW25113_RS19445	0.152391501	0.293969085	0.920053825	1.63E-24
BW25113_RS20160	0.239325099	0.293969085	0.249384247	0.113000611
BW25113_RS20310	-0.257968311	0.293969085	0.716828873	5.76E-14
BW25113_RS20515	-0.320891663	0.293969085	-0.228302883	0.202799255
BW25113_RS18010	-0.205860366	0.294648928	-0.617356503	0.002523541
BW25113_RS03315	0.234161862	0.297069288	0.494469006	0.000140728
BW25113_RS12020	-0.365570579	0.297069288	-0.967602791	1.74E-06
BW25113_RS13630	0.208830723	0.298053028	-0.260700183	0.034022415
BW25113_RS13385	0.174773775	0.298126367	0.584815188	1.75E-08
BW25113_RS14455	0.256394469	0.298126367	0.270279721	0.005101128
BW25113_RS21580	0.32081719	0.300243869	0.322494598	0.115932632
BW25113_RS03800	0.136985481	0.301013161	-0.267490521	0.003395632
BW25113_RS04080	-0.173085692	0.301013161	-1.044738342	6.78E-22
BW25113_RS04400	-0.278128465	0.301013161	-0.603789171	1.04E-05
BW25113_RS17030	-0.207827707	0.301013161	-0.457833406	1.37E-05
BW25113_RS04920	0.18386089	0.301490876	0.813401488	8.07E-13
BW25113_RS03380	0.153428552	0.303288613	0.711028712	8.32E-09
BW25113_RS04780	0.175361966	0.303708063	0.691346123	3.69E-17
BW25113_RS07255	-0.373487503	0.303708063	-1.261944329	1.99E-08
BW25113_RS13090	0.147181712	0.303708063	-0.282772861	0.003934821
BW25113_RS21045	0.174080194	0.303708063	0.531938548	2.75E-08
BW25113_RS04255	0.146667485	0.304262236	0.042232979	0.836952703
BW25113_RS05850	0.314823434	0.304745261	0.923592056	1.03E-10
BW25113_RS21705	0.115393974	0.304745261	0.018764015	0.878890395
BW25113_RS13330	0.22088536	0.304755929	0.47732766	0.300884243
BW25113_RS18225	0.185739561	0.304755929	-1.871781072	2.11E-43
BW25113_RS23005	-0.365901669	0.306480913	2.377938123	9.76E-61
BW25113_RS21570	0.352071899	0.308542093	0.594614889	0.015820707
BW25113_RS12400	-0.26555251	0.309045658	-1.265108436	4.93E-11
BW25113_RS04705	-0.13861009	0.309390601	-0.444688109	4.08E-07
BW25113_RS00890	0.207665191	0.310954655	0.179142974	0.126221591
BW25113_RS18915	0.272515882	0.311040001	0.814147196	2.22E-08
BW25113_RS02250	-0.1938903	0.311518939	-1.860787198	1.38E-51
BW25113_RS04790	0.13898505	0.311518939	0.76469183	2.49E-22
BW25113_RS07500	0.259793122	0.311518939	-0.20852023	0.237318536
BW25113_RS08380	-0.254958862	0.311518939	0.122594288	0.486394247
BW25113_RS09200	-0.418767397	0.311518939	-1.353126781	1.85E-07
BW25113_RS12995	-0.326248067	0.311518939	-0.736687733	5.85E-05
BW25113_RS19675	0.223585101	0.311518939	1.078365241	5.01E-21
BW25113_RS22280	0.243025645	0.311518939	1.005992557	1.16E-07
BW25113_RS11070	-0.326966122	0.312418333	-0.65491898	0.000231502
BW25113_RS15130	0.160444734	0.312819685	-0.427818075	7.60E-05
BW25113_RS13315	0.204249545	0.313019038	0.107230271	0.457580101
BW25113_RS14580	-0.34792045	0.313395515	0.301100928	0.142228926
BW25113_RS15620	-0.211513189	0.313978056	-0.705331686	1.46E-07
BW25113_RS18410	-0.204696359	0.316989658	-1.632303398	6.07E-31
BW25113_RS22615	-0.208606763	0.319154826	-0.458286057	0.006405235
BW25113_RS00715	0.140972196	0.319230351	0.430315069	3.42E-06
BW25113_RS04335	0.211352661	0.320520341	0.542573634	2.51E-06
BW25113_RS12725	0.266100926	0.320520341	0.061779485	0.753299583
BW25113_RS13160	0.197913003	0.320520341	0.705699221	8.37E-14
BW25113_RS08330	-0.288174581	0.321970085	-0.890968666	3.69E-06
BW25113_RS19495	-0.147721827	0.321970085	0.280508216	0.002506709
BW25113_RS12915	0.266193823	0.322023511	0.18737587	0.564549871
BW25113_RS16565	-0.232342615	0.322628915	-0.268676927	0.056602894
BW25113_RS15320	0.259975449	0.322704768	0.832767443	8.11E-08
BW25113_RS16150	-0.296299751	0.322894921	-0.93051976	5.44E-07
BW25113_RS07025	0.312019872	0.32337832	-0.028610288	0.918645289
BW25113_RS20015	0.306035228	0.32337832	0.008603581	0.982959055
BW25113_RS08820	-0.323322964	0.323396343	-0.354919204	0.102325403
BW25113_RS03330	0.161476558	0.323998714	0.596707768	2.02E-09
BW25113_RS01815	0.247589215	0.324417697	0.045392865	0.817839158
BW25113_RS05710	0.234820237	0.324417697	0.352069814	0.012849612
BW25113_RS08390	0.186157965	0.324417697	0.294879628	0.003174981
BW25113_RS14080	0.331654446	0.324417697	2.652818609	3.79E-76
BW25113_RS16950	-0.377423954	0.324417697	-0.543685482	0.028072097
BW25113_RS11820	0.240267362	0.324479065	0.232048837	0.027986717
BW25113_RS14470	-0.244013636	0.324479065	-0.346317587	0.023896582
BW25113_RS22850	-0.218433654	0.324479065	-0.309437632	0.023719773
BW25113_RS05545	-0.117156554	0.325195243	-1.124089213	2.51E-27
BW25113_RS21080	0.191804741	0.325195243	0.258989605	0.036412385
BW25113_RS17945	-0.258590251	0.326515982	-0.444192411	0.005912367
BW25113_RS00640	-0.234228357	0.326848042	0.265322102	0.03691677
BW25113_RS03925	-0.152299587	0.326848042	-0.124116404	0.240260911
BW25113_RS13180	0.223813988	0.326848042	0.745990503	4.30E-08
BW25113_RS11140	-0.193431334	0.329738577	-1.154211632	6.97E-21
BW25113_RS13185	0.177757887	0.330846228	0.848160341	4.75E-17
BW25113_RS09120	0.323618745	0.330990527	4.468196734	2.52E-187
BW25113_RS15700	-0.344985065	0.330990527	0.131414812	0.562397751
BW25113_RS18550	-0.199643264	0.330990527	-0.142726498	0.287588916
BW25113_RS20400	0.229798561	0.330990527	1.075125283	2.06E-16
BW25113_RS01905	0.155532553	0.331648486	0.451606675	6.36E-05
BW25113_RS19705	-0.224260301	0.331864454	0.467206664	0.000355967
BW25113_RS16680	0.161964544	0.33401774	0.782081656	1.53E-15
BW25113_RS21990	0.193532499	0.33401774	0.339011935	0.004419037
BW25113_RS00970	-0.301050531	0.335227598	-0.22974589	0.25164484
BW25113_RS04715	-0.397818843	0.3378985	-0.467421333	0.074835848
BW25113_RS01040	-0.358733268	0.339224192	-0.099085207	0.712934658
BW25113_RS05880	0.218900648	0.339224192	-0.002452276	0.99092271
BW25113_RS09650	-0.245466685	0.339224192	-0.082679877	0.648427257
BW25113_RS12140	-0.200491206	0.339224192	0.466196075	0.002586022
BW25113_RS15920	0.190982298	0.339224192	0.018368373	0.945514781
BW25113_RS21175	-0.253686372	0.339224192	-0.495762044	0.00369631
BW25113_RS11555	0.264425959	0.342753394	-0.162115274	0.4094737
BW25113_RS01210	0.151449411	0.343776217	0.120096771	0.293382732
BW25113_RS04810	0.16647142	0.343776217	0.048587508	0.709797436
BW25113_RS19025	-0.290443874	0.343776217	0.014597559	0.958698935
BW25113_RS19965	-0.156388487	0.343776217	0.249785458	0.016813991
BW25113_RS00100	0.207951655	0.344242628	-0.174802363	0.226625902
BW25113_RS06580	0.298435857	0.34496383	0.238716011	0.195012111
BW25113_RS17595	0.161814541	0.34496383	0.6288886	4.31E-11
BW25113_RS05685	0.16489669	0.345695188	0.957904847	9.76E-17
BW25113_RS19255	0.238435814	0.345695188	0.781970933	2.53E-06
BW25113_RS19670	0.170715937	0.345695188	1.014392863	1.47E-19
BW25113_RS22130	0.219930711	0.345695188	-0.524225279	0.000958051
BW25113_RS01800	-0.172785316	0.346076072	-0.589744694	1.45E-07
BW25113_RS15720	-0.143350454	0.346076072	-0.598033968	9.56E-12
BW25113_RS06510	0.172055914	0.346874382	0.286411732	0.006244002
BW25113_RS15140	-0.166490487	0.346874382	-0.801081378	2.22E-12
BW25113_RS06645	0.127249183	0.346939221	0.584309901	7.39E-08
BW25113_RS09020	0.32902344	0.346939221	-0.912347398	3.30E-05
BW25113_RS10005	-0.189668604	0.346939221	-0.250153744	0.056058496
BW25113_RS15100	0.169840672	0.346939221	-0.025595399	0.912472086
BW25113_RS22295	-0.369286284	0.346939221	-0.214852814	0.430705987
BW25113_RS18760	0.186233068	0.347838188	1.470471963	4.75E-35
BW25113_RS18825	0.368616075	0.348432823	0.410101874	0.082386045
BW25113_RS19800	0.131315185	0.349081138	0.537758055	1.99E-13
BW25113_RS01830	0.261904469	0.349204605	0.310753879	0.079813858
BW25113_RS09720	0.204325276	0.349204605	0.963985399	1.02E-16
BW25113_RS21515	-0.25720382	0.349204605	-0.398672068	0.011202619
BW25113_RS22345	-0.309044802	0.349222283	-0.40662485	0.10542409
BW25113_RS05700	0.126762521	0.351149223	0.254572753	0.002586647
BW25113_RS04950	0.13622545	0.35487132	0.123811388	0.212830803
BW25113_RS00245	0.250736851	0.35621575	-0.35500529	0.043777438
BW25113_RS01985	-0.240900265	0.35621575	0.065824424	0.755896292
BW25113_RS08050	0.294096544	0.35621575	1.169265304	3.71E-10
BW25113_RS08545	0.361492698	0.35621575	1.247248855	1.20E-11
BW25113_RS09170	-0.301565097	0.35621575	-0.247093127	0.42777481
BW25113_RS11370	-0.183375292	0.35621575	-0.739907448	2.69E-10
BW25113_RS14130	-0.273762697	0.35621575	-0.409178156	0.023827012
BW25113_RS14740	-0.288301351	0.35621575	0.582361986	0.011546032
BW25113_RS16510	0.141116594	0.35621575	0.732827715	4.71E-13
BW25113_RS18000	-0.272666588	0.35621575	-0.047463004	0.891474054
BW25113_RS20875	0.14296476	0.35621575	0.034383529	0.845660181
BW25113_RS21110	-0.172083383	0.35621575	-0.295421317	0.012099709
BW25113_RS02450	0.144444769	0.357912279	0.226576814	0.092656981
BW25113_RS10075	-0.245199022	0.357912279	-4.625830527	1.07E-58
BW25113_RS19610	-0.451811552	0.358756514	-0.76216048	0.011135405
BW25113_RS07775	0.165024084	0.359009745	-0.565279829	1.23E-06
BW25113_RS09375	-0.206021114	0.359009745	-0.354534654	0.006838153
BW25113_RS09940	-0.283087216	0.359009745	-0.393624107	0.060790575
BW25113_RS02150	0.146767853	0.359303578	0.134252762	0.287973579
BW25113_RS02275	0.122904114	0.359303578	0.636059183	4.06E-07
BW25113_RS06385	0.22986365	0.359303578	-0.935906295	1.88E-05
BW25113_RS15315	0.166309232	0.359303578	0.264968347	0.029308869
BW25113_RS19895	0.167548498	0.359303578	1.53864616	1.04E-75
BW25113_RS22790	-0.197221741	0.359662832	-0.373876068	0.042396453
BW25113_RS09910	-0.182100842	0.36204175	-2.06691428	3.14E-62
BW25113_RS03755	-0.243578984	0.363793546	0.608426241	4.18E-05
BW25113_RS04835	0.12789519	0.363793546	0.228046294	0.008436021
BW25113_RS06785	0.220235177	0.363793546	-0.349511302	0.057721114
BW25113_RS06960	-0.265889039	0.363793546	-0.310070453	0.074650102
BW25113_RS11435	0.156002706	0.363793546	0.760418317	6.71E-14
BW25113_RS15090	0.228533268	0.363793546	0.330660962	0.045685887
BW25113_RS16600	-0.164467152	0.363793546	-0.529777116	8.16E-06
BW25113_RS20565	0.171431527	0.363793546	0.553906303	8.68E-09
BW25113_RS21710	-0.25821305	0.363793546	-0.109470039	0.620228873
BW25113_RS22585	-0.167511591	0.363793546	-1.519860421	4.30E-38
BW25113_RS02340	0.207725536	0.364993168	0.308518653	0.012774673
BW25113_RS04285	-0.244403862	0.364993168	0.177101796	0.273576717
BW25113_RS21650	0.142858847	0.365033653	-0.322305142	0.001951884
BW25113_RS03920	-0.194670674	0.367251748	-0.274986802	0.010459185
BW25113_RS11135	-0.209079754	0.367390379	-0.537972944	0.000410029
BW25113_RS09755	0.150332216	0.36786102	0.245459922	0.015731446
BW25113_RS10250	0.273077169	0.36786102	0.226885701	0.215440254
BW25113_RS06985	-0.209280989	0.367870491	-0.717931102	3.45E-06
BW25113_RS02845	0.196165014	0.368166636	1.991609219	2.61E-41
BW25113_RS15055	-0.128601515	0.368568877	-0.345951212	0.000137557
BW25113_RS09710	0.177345504	0.36863705	0.70939003	1.97E-11
BW25113_RS17350	-0.258871262	0.36863705	-0.166720864	0.381076264
BW25113_RS22405	-0.35053087	0.36863705	0.114678554	0.678303936
BW25113_RS14225	0.17391533	0.369137015	0.883360867	1.67E-16
BW25113_RS15790	-0.179545485	0.369137015	-0.661586769	5.78E-08
BW25113_RS11505	-0.358005942	0.369350593	0.09053378	0.815364288
BW25113_RS01335	0.270916941	0.371115893	0.452130062	0.00678737
BW25113_RS02980	0.276680986	0.371115893	0.038116127	0.883379565
BW25113_RS17345	0.167313621	0.371115893	0.338580692	0.003724776
BW25113_RS20055	0.189761302	0.371115893	-0.293729384	0.020681605
BW25113_RS12150	-0.216313847	0.371909176	0.102352814	0.482031294
BW25113_RS02055	0.164594608	0.372220787	0.572870521	2.99E-09
BW25113_RS10275	0.146393234	0.372220787	-1.071119495	3.21E-22
BW25113_RS13955	-0.179323736	0.372693236	-0.116074728	0.438181462
BW25113_RS02190	0.156882546	0.373274284	0.799223926	2.95E-16
BW25113_RS00350	-0.258382378	0.373320601	-0.19989659	0.268246901
BW25113_RS04235	0.201587783	0.373320601	0.417189973	0.001855509
BW25113_RS13030	0.22013181	0.373320601	0.563021561	0.000122249
BW25113_RS14200	-0.248737283	0.373320601	-0.300897467	0.158612517
BW25113_RS07820	0.177441981	0.375362929	-2.634793959	9.58E-78
BW25113_RS00150	0.178271656	0.377909853	0.355131248	0.003559316
BW25113_RS10600	0.182637162	0.380701419	0.531539936	7.09E-13
BW25113_RS06235	-0.186720292	0.380972887	-0.049550244	0.739739428
BW25113_RS04070	-0.175020051	0.381287297	-1.259679066	7.09E-31
BW25113_RS00865	0.168986711	0.383292577	0.001349178	0.992118991
BW25113_RS13540	0.195031563	0.383292577	0.549544842	6.11E-06
BW25113_RS08915	-0.168540358	0.383378329	-0.793795684	4.38E-13
BW25113_RS09965	-0.330202473	0.385617322	-2.258956152	1.83E-19
BW25113_RS08440	0.163694141	0.386103124	0.020570157	0.893067552
BW25113_RS16045	-0.205172761	0.386103124	-0.532090113	0.000103276
BW25113_RS08775	0.224564129	0.386275148	-0.335335348	0.049173191
BW25113_RS02520	0.178900952	0.386681373	-1.377625048	5.00E-31
BW25113_RS22680	-0.186352628	0.386681373	-1.23875402	1.46E-25
BW25113_RS01405	0.161182085	0.388162611	0.053656523	0.696649748
BW25113_RS21130	-0.274337333	0.388162611	0.502812681	0.007696732
BW25113_RS00140	0.185129365	0.388757448	0.744345627	3.57E-09
BW25113_RS01835	0.250573548	0.388757448	0.7040074	9.13E-05
BW25113_RS03775	-0.238154728	0.388757448	0.858302603	1.01E-12
BW25113_RS13625	0.126015474	0.388757448	0.227238251	0.009710285
BW25113_RS17600	-0.233001571	0.388757448	0.009913745	0.972063127
BW25113_RS15205	0.145294529	0.390584361	0.122444018	0.153130555
BW25113_RS16405	0.105362464	0.391086877	0.664690224	1.18E-12
BW25113_RS16845	0.122632557	0.391086877	0.5278792	1.18E-06
BW25113_RS18500	-0.212035669	0.392378791	-0.683358613	2.49E-06
BW25113_RS01110	-0.19626952	0.392418485	-0.540566499	0.00022269
BW25113_RS02505	0.172279227	0.392418485	-2.535323313	2.08E-80
BW25113_RS06170	-0.183634194	0.392418485	0.038133962	0.829983582
BW25113_RS07370	0.148901102	0.392418485	0.419766617	3.53E-05
BW25113_RS11645	-0.33029784	0.392418485	-0.234963438	0.334260313
BW25113_RS17755	-0.128919539	0.392418485	-0.973913806	4.12E-38
BW25113_RS08665	-0.166202801	0.394450571	-0.840028933	4.43E-13
BW25113_RS19470	-0.164770385	0.394450571	-0.639069744	8.16E-06
BW25113_RS03305	0.177173447	0.395294553	0.941534152	3.59E-20
BW25113_RS05780	-0.195897314	0.395294553	0.111644885	0.438141358
BW25113_RS06690	-0.248221308	0.395294553	-0.571184576	0.000438723
BW25113_RS02180	0.135646588	0.396797053	0.192483861	0.046776236
BW25113_RS03660	-0.202114543	0.396797053	-2.005214704	1.25E-53
BW25113_RS03000	-0.247127841	0.398279693	-0.795927172	2.41E-06
BW25113_RS11815	0.172870214	0.399468627	0.264781538	0.031704437
BW25113_RS05825	0.169968034	0.39972752	0.264174758	0.027734
BW25113_RS09100	0.224762458	0.39972752	0.220713974	0.092537027
BW25113_RS20165	-0.181720429	0.39972752	-0.17292941	0.252981391
BW25113_RS20585	-0.147957903	0.39972752	0.212239651	0.039787105
BW25113_RS00830	-0.148753436	0.399800386	0.324110095	0.007042446
BW25113_RS02510	0.171224389	0.399800386	-2.18700979	9.30E-40
BW25113_RS04395	-0.146851825	0.399800386	-0.643318693	3.13E-09
BW25113_RS09255	0.181077096	0.399800386	0.408973523	0.000841828
BW25113_RS09660	-0.213670904	0.399800386	-0.211584081	0.22080286
BW25113_RS20550	0.175309356	0.399800386	0.194175448	0.140108186
BW25113_RS22800	0.18493074	0.400343817	-0.74080248	3.08E-08
BW25113_RS00710	0.142109608	0.401236314	0.799797805	2.45E-18
BW25113_RS01840	0.215568407	0.401236314	0.734632516	1.02E-06
BW25113_RS21975	-0.276070978	0.401518441	-0.415732199	0.043615239
BW25113_RS08945	0.172088508	0.401714882	-0.324674895	0.00090698
BW25113_RS19940	0.126955709	0.403246404	0.392690175	1.48E-06
BW25113_RS00440	0.110948378	0.403289141	0.346909433	4.33E-06
BW25113_RS15640	-0.112455806	0.403289141	-1.165952294	1.70E-42
BW25113_RS15105	0.102844401	0.403422124	-0.094328137	0.600001238
BW25113_RS00305	0.137086132	0.403604395	-0.142768197	0.17133513
BW25113_RS14585	-0.243719994	0.404866812	-0.33490605	0.031931295
BW25113_RS16825	0.132682603	0.404866812	0.651315313	2.60E-13
BW25113_RS00530	-0.217251073	0.406205022	-0.369382305	0.022986757
BW25113_RS13310	-0.21393506	0.406205022	-0.735374914	3.43E-05
BW25113_RS05940	-0.178252096	0.406763893	-1.259611122	5.41E-20
BW25113_RS09250	0.211370317	0.407156163	0.120506733	0.445289221
BW25113_RS10590	-0.121122252	0.407156163	-0.188641429	0.025580113
BW25113_RS12940	-0.149942417	0.408547758	0.194785706	0.105404442
BW25113_RS09540	0.166928308	0.411697616	0.003186527	0.987164664
BW25113_RS06275	0.126003031	0.412004857	-0.67547826	8.94E-13
BW25113_RS11255	0.145334648	0.412004857	-0.307143912	0.003881063
BW25113_RS03805	0.129373135	0.412860149	-0.187188579	0.072338278
BW25113_RS22530	-0.56026552	0.412860149	-1.959050424	6.18E-27
BW25113_RS20200	-0.161945882	0.414082538	-0.02234772	0.877361893
BW25113_RS16695	-0.25073303	0.414334138	0.133024156	0.549984669
BW25113_RS20410	0.194857794	0.415580198	1.150354563	4.56E-22
BW25113_RS21250	-0.32571847	0.415580198	0.410406174	0.063568061
BW25113_RS12055	-0.24842832	0.416694965	-0.067395087	0.779522476
BW25113_RS00365	0.332540572	0.416785133	0.52424115	0.024002666
BW25113_RS09665	-0.154244787	0.417078752	-0.347945884	0.000581389
BW25113_RS16545	0.152469933	0.417078752	0.969460488	2.32E-23
BW25113_RS20020	-0.123757585	0.417078752	-0.149950745	0.167778199
BW25113_RS18260	0.274401944	0.418087636	-0.250391836	0.29355545
BW25113_RS03405	0.1476796	0.418091139	0.802361744	4.75E-17
BW25113_RS08375	-0.243149429	0.418636169	-0.95452543	2.07E-08
BW25113_RS20820	0.294830939	0.419428199	-1.373225818	1.07E-08
BW25113_RS05000	-0.332664734	0.419696503	-1.339545398	6.42E-08
BW25113_RS15835	-0.229880865	0.419696503	-0.28991866	0.06117292
BW25113_RS04320	-0.25207928	0.420468135	-0.712254231	4.85E-05
BW25113_RS13870	-0.18794268	0.420468135	-1.455400253	8.68E-38
BW25113_RS20940	-0.552754913	0.420828857	4.164869228	3.86E-27
BW25113_RS09770	0.171923852	0.421023231	0.558793134	5.74E-10
BW25113_RS04315	-0.234070149	0.422653456	-0.469627339	0.005933449
BW25113_RS05540	-0.148912106	0.422803238	-0.735857506	4.54E-12
BW25113_RS07980	-0.177282544	0.422803238	-0.261643657	0.047725702
BW25113_RS12200	-0.220052467	0.423274742	-0.576607654	0.000778471
BW25113_RS07530	-0.244171629	0.423644429	-0.963357376	3.92E-08
BW25113_RS16720	0.228127219	0.423890658	3.20635685	3.69E-159
BW25113_RS08570	0.13417889	0.424655583	0.466111782	7.94E-09
BW25113_RS20530	-0.256533438	0.428236304	-0.398082937	0.006031567
BW25113_RS00605	0.178338048	0.429734407	0.971402108	8.70E-14
BW25113_RS10555	-0.201385648	0.429734407	0.695275709	1.85E-07
BW25113_RS11090	0.155878777	0.430097209	0.095880534	0.539449389
BW25113_RS20760	-0.141723705	0.430097209	0.481514105	6.77E-05
BW25113_RS21470	0.336946386	0.430097209	1.11104407	2.28E-08
BW25113_RS04010	0.147351671	0.430192784	0.65757247	9.53E-08
BW25113_RS04085	-0.192579413	0.43083976	-0.921894008	1.67E-13
BW25113_RS04600	-0.157421381	0.43083976	0.477713959	2.47E-06
BW25113_RS04905	0.203402757	0.43083976	-0.275585715	0.055441289
BW25113_RS06980	0.117260637	0.43083976	0.865272365	9.99E-22
BW25113_RS19915	-0.175560097	0.43083976	0.197445906	0.221916006
BW25113_RS19755	-0.144006914	0.431810184	0.026995381	0.845478622
BW25113_RS08510	0.183949976	0.432215416	-1.069998148	5.60E-13
BW25113_RS08165	0.29527032	0.434535231	0.988908806	0.000201834
BW25113_RS12175	0.198343682	0.434535231	-0.07621649	0.608510953
BW25113_RS17775	-0.120091672	0.434535231	-0.792135806	9.47E-20
BW25113_RS19200	-0.225470391	0.434535231	0.1010416	0.570932606
BW25113_RS00835	0.133543183	0.435256786	0.205955508	0.038331762
BW25113_RS04385	-0.324624242	0.435256786	0.556520224	0.01403714
BW25113_RS15975	-0.27645285	0.435256786	0.78628942	1.23E-05
BW25113_RS16065	-0.212886199	0.435256786	-0.61736655	1.46E-05
BW25113_RS20825	0.150085172	0.435256786	0.856207873	1.23E-11
BW25113_RS22495	0.22298586	0.435256786	1.514287528	2.29E-32
BW25113_RS17970	0.224316667	0.435383521	0.764998478	3.61E-05
BW25113_RS19665	0.189696839	0.435383521	0.844844919	4.92E-10
BW25113_RS08300	-0.146042075	0.435890706	-1.270912319	6.58E-35
BW25113_RS04365	0.315791361	0.436272497	1.218491191	4.33E-10
BW25113_RS15530	0.13271987	0.436272497	-0.277625508	0.023236372
BW25113_RS18950	0.105826898	0.436272497	0.281459154	0.001045941
BW25113_RS03230	-0.18855095	0.436887633	0.452700255	0.021259273
BW25113_RS06695	-0.102101922	0.436887633	-0.557326392	7.60E-15
BW25113_RS10535	0.132899266	0.436887633	0.084964255	0.481440863
BW25113_RS11270	0.205288853	0.436887633	0.207273704	0.17843026
BW25113_RS13295	0.295800407	0.436887633	0.071642809	0.796253934
BW25113_RS17760	-0.139251945	0.436887633	-1.122263649	7.89E-48
BW25113_RS18385	-0.126174653	0.438039137	0.140536373	0.184846455
BW25113_RS16625	0.159521516	0.438702625	0.005991046	0.979385656
BW25113_RS15725	0.099095438	0.439642135	0.445416991	8.88E-11
BW25113_RS02125	0.139938372	0.442460837	1.908780486	1.21E-88
BW25113_RS07740	0.299103527	0.442460837	0.843079266	4.14E-05
BW25113_RS06210	-0.272723988	0.443513981	-1.056150537	1.58E-05
BW25113_RS05905	0.166037537	0.444786594	-0.77842173	2.48E-09
BW25113_RS16080	-0.161803163	0.445172079	-0.296110483	0.047314295
BW25113_RS14490	-0.130519953	0.446286108	-0.283443361	0.001855509
BW25113_RS22095	-0.172268728	0.446286108	-0.644420932	5.79E-06
BW25113_RS15120	0.100745638	0.447119355	0.01920843	0.863682713
BW25113_RS22900	-0.113327863	0.4476876	-0.452740533	1.29E-07
BW25113_RS03310	0.253000407	0.448437691	0.641246001	2.33E-05
BW25113_RS10860	-0.192678823	0.448437691	-2.079950225	2.41E-44
BW25113_RS19270	0.132823724	0.448437691	0.079467421	0.567583185
BW25113_RS14990	-0.27871879	0.448792789	-0.692147231	0.000175258
BW25113_RS19165	-0.271543829	0.449924546	1.061579451	1.89E-10
BW25113_RS19375	-0.253141068	0.452512439	0.34170182	0.035425107
BW25113_RS15375	0.215090516	0.453196222	0.29179658	0.067348625
BW25113_RS04310	-0.141774536	0.454884858	-0.571118561	1.47E-05
BW25113_RS09260	0.317799829	0.454884858	0.677820044	0.001421063
BW25113_RS19680	0.19678066	0.454884858	0.873317121	2.62E-15
BW25113_RS10185	-0.49087221	0.457797498	-2.240774262	2.43E-25
BW25113_RS18640	-0.131850872	0.457797498	0.059878399	0.62020262
BW25113_RS20170	-0.171645005	0.457797498	-0.181444636	0.309084669
BW25113_RS20835	-0.137380586	0.457797498	1.160455835	2.91E-28
BW25113_RS05155	0.274323435	0.458708692	0.812905616	0.001665984
BW25113_RS11845	-0.296953071	0.458708692	-0.727185458	0.001146113
BW25113_RS00780	-0.127104848	0.458905013	-0.895715338	9.68E-15
BW25113_RS02490	0.190501369	0.458905013	0.358998085	0.007802458
BW25113_RS03530	-0.239904191	0.458905013	-0.693908376	0.000185314
BW25113_RS11415	0.209662912	0.459639076	-0.064366201	0.883836169
BW25113_RS17730	0.14467893	0.459639076	0.447771504	0.002405674
BW25113_RS09835	0.119674157	0.459760795	0.424522353	1.33E-06
BW25113_RS21880	-0.302574441	0.459760795	-0.03159392	0.922443374
BW25113_RS07985	-0.263320748	0.461801894	-0.036003906	0.898272071
BW25113_RS09500	-0.194703767	0.461801894	-0.748467613	1.09E-07
BW25113_RS16040	-0.282459569	0.461801894	0.810754929	2.01E-06
BW25113_RS16755	-0.173130396	0.461801894	0.103880544	0.467747132
BW25113_RS20425	0.137158111	0.461801894	-1.138576253	1.55E-34
BW25113_RS21040	0.135494658	0.461801894	0.348327177	0.000427313
BW25113_RS18080	0.170310689	0.462236524	-3.259472445	1.58E-90
BW25113_RS04025	-0.283125723	0.462746779	-0.544781371	0.01300834
BW25113_RS09795	0.178139903	0.46450169	0.775967218	8.19E-10
BW25113_RS06290	0.154980825	0.464516602	-0.006389346	0.974718625
BW25113_RS13850	-0.243907502	0.464516602	-0.937171245	1.72E-09
BW25113_RS16620	0.116553604	0.464860649	-0.268126599	0.005059988
BW25113_RS16390	0.301346346	0.466461451	2.183676539	2.68E-08
BW25113_RS03115	-0.259244716	0.467494581	-0.934811536	1.01E-06
BW25113_RS02025	0.184022126	0.468832668	-0.630358728	3.70E-05
BW25113_RS05200	0.152151604	0.468832668	-2.275630058	1.92E-76
BW25113_RS08655	-0.12570649	0.468832668	0.094032364	0.372130758
BW25113_RS13415	0.150617776	0.469659016	-0.02612547	0.867813113
BW25113_RS20395	0.146708913	0.469659016	1.199741285	3.19E-24
BW25113_RS10515	-0.194421917	0.469833079	0.00402559	0.987154586
BW25113_RS16400	-0.110560421	0.470450766	-0.310090068	0.000228624
BW25113_RS11810	0.142385016	0.471568017	0.258064675	0.006741195
BW25113_RS18185	-0.201833763	0.471568017	-2.870479032	1.00E-47
BW25113_RS04630	0.109870199	0.472325016	0.431213852	2.67E-07
BW25113_RS20785	0.177110785	0.472325016	0.148183119	0.778971903
BW25113_RS21585	0.222944049	0.472325016	0.503741519	0.000759451
BW25113_RS18365	-0.325734276	0.473433973	0.946207366	1.36E-11
BW25113_RS02165	-0.118215751	0.474572973	-0.526002376	3.52E-09
BW25113_RS19215	0.158234988	0.474857009	0.417429709	0.000545941
BW25113_RS06405	0.143154798	0.476284424	-1.206085566	1.30E-21
BW25113_RS11430	0.210301738	0.476284424	0.115417458	0.561031158
BW25113_RS21060	-0.156905567	0.476284424	1.215681463	0.000373952
BW25113_RS21890	0.170408657	0.478902189	0.168381581	0.310029778
BW25113_RS06180	0.13906233	0.479263294	0.323048861	0.0010847
BW25113_RS13650	-0.152577632	0.479263294	-0.465080309	0.000238783
BW25113_RS21500	-0.156034098	0.479263294	-0.365892989	0.004950205
BW25113_RS22840	-0.145961096	0.480280062	-0.017655126	0.91566883
BW25113_RS02370	-0.154899623	0.480579966	0.201830655	0.148777835
BW25113_RS16595	0.117686414	0.480579966	0.243170519	0.010138616
BW25113_RS04275	-0.166053747	0.480617456	-0.479168026	0.000335414
BW25113_RS15875	0.097969076	0.480617456	0.121754325	0.149258502
BW25113_RS17540	0.218891363	0.480617456	0.489990542	0.000865202
BW25113_RS03325	0.134074661	0.480716603	0.252610425	0.016819004
BW25113_RS21465	0.463632201	0.480716603	1.149630414	4.99E-13
BW25113_RS05450	0.277497373	0.482225515	0.525428901	0.008675433
BW25113_RS22550	-0.888486511	0.482702821	-5.669170958	3.32E-127
BW25113_RS22915	-0.161398322	0.483753709	0.161334848	0.218360345
BW25113_RS08370	-0.204046233	0.483799784	-0.582814098	0.000540528
BW25113_RS09590	0.120465021	0.483799784	0.753149222	7.04E-17
BW25113_RS15670	0.108282896	0.483799784	0.7334	4.05E-17
BW25113_RS21485	-0.150038962	0.483799784	-0.448231719	4.99E-05
BW25113_RS12365	-0.143832474	0.484242709	-1.025376354	2.38E-20
BW25113_RS12605	0.126492625	0.484242709	0.446351694	5.09E-10
BW25113_RS08520	0.283158448	0.484566371	0.215745008	0.38017962
BW25113_RS22535	-0.651396554	0.485123776	-2.12373534	8.97E-51
BW25113_RS05810	0.155245093	0.485593705	0.425123636	0.000116949
BW25113_RS12060	-0.212404103	0.485593705	-0.04182764	0.833942745
BW25113_RS16385	-0.183933943	0.485593705	0.618998612	2.33E-06
BW25113_RS06615	-0.200762728	0.485606568	0.595334769	5.96E-05
BW25113_RS13495	0.118362541	0.485606568	-0.054563111	0.77495187
BW25113_RS05015	-0.13517289	0.48583045	-0.773532051	3.51E-13
BW25113_RS22875	0.110082653	0.485970558	0.482345573	2.12E-07
BW25113_RS08435	0.1318213	0.486301349	0.334199911	0.011453003
BW25113_RS06745	-0.11621755	0.486729577	0.024349451	0.831172919
BW25113_RS09460	0.137912748	0.486729577	0.257332398	0.019821081
BW25113_RS17785	-0.261406061	0.486729577	0.120476	0.602268219
BW25113_RS13975	0.126309134	0.486983703	0.587931296	1.38E-08
BW25113_RS11785	0.183975924	0.488141899	-0.580571976	0.009596777
BW25113_RS19170	-0.141873564	0.488937386	-0.4457964	0.000334224
BW25113_RS18335	-0.266723455	0.490367562	-0.548920327	0.01234361
BW25113_RS01075	-0.229371364	0.490416694	-0.358331701	0.059756917
BW25113_RS11995	0.107532522	0.490416694	0.171009159	0.076812343
BW25113_RS00250	-0.154505932	0.490799621	-0.043863864	0.80829452
BW25113_RS09810	0.125559929	0.498244612	-0.403852331	0.000208292
BW25113_RS09220	-0.113565445	0.498590113	-0.077351304	0.460046904
BW25113_RS11205	0.233156153	0.498590113	-0.29881104	0.18270095
BW25113_RS12485	0.188089755	0.500801174	1.55519199	2.87E-46
BW25113_RS08505	0.239024322	0.500817762	-1.883282791	3.48E-14
BW25113_RS11675	0.159185612	0.500817762	1.03445191	6.50E-12
BW25113_RS11695	0.175749845	0.500963278	2.067108142	1.41E-07
BW25113_RS14475	-0.284252094	0.500963278	0.02182198	0.955763891
BW25113_RS02400	0.118815202	0.501013586	0.387451717	8.43E-06
BW25113_RS06970	0.14686072	0.501013586	0.647933029	4.19E-06
BW25113_RS09115	-0.223724013	0.501013586	-0.734527652	0.000228135
BW25113_RS20370	0.182749027	0.501013586	1.991810003	4.30E-09
BW25113_RS09395	-0.188357623	0.50306711	-2.342784846	1.61E-46
BW25113_RS06490	-0.133736219	0.503385066	0.137188332	0.278700066
BW25113_RS07570	-0.204460983	0.503385066	-0.750844068	9.54E-05
BW25113_RS17290	-0.193686067	0.503385066	-1.656969604	3.89E-21
BW25113_RS15310	0.133393535	0.503535363	-0.100711774	0.426756354
BW25113_RS16560	0.159138169	0.504126719	1.093588086	2.07E-20
BW25113_RS07735	0.295021514	0.505785063	0.967395307	7.40E-06
BW25113_RS10395	-0.222937092	0.505785063	-0.039542484	0.873247626
BW25113_RS19480	-0.18171191	0.509059545	0.262404537	0.084218297
BW25113_RS03810	0.131733606	0.511711185	-0.332320344	0.007741567
BW25113_RS06305	0.124477398	0.511711185	0.19930255	0.126915496
BW25113_RS20350	-0.196088719	0.511711185	-1.623591151	1.52E-26
BW25113_RS01810	0.188168242	0.511737391	-0.020923013	0.931720568
BW25113_RS12575	-0.20538899	0.512792098	-0.088611923	0.645074723
BW25113_RS22760	0.159235158	0.512792098	0.565104545	4.02E-06
BW25113_RS04180	0.272982139	0.513216689	0.07679627	0.801705678
BW25113_RS18765	0.123878671	0.513607594	1.16573579	7.86E-30
BW25113_RS19745	-0.095539902	0.513607594	0.074328673	0.422426582
BW25113_RS15060	-0.111735339	0.514020565	-0.027303429	0.853587343
BW25113_RS16320	-0.131961746	0.514923467	0.085466644	0.522986364
BW25113_RS15525	0.130039497	0.515325258	-0.395209084	0.002080057
BW25113_RS19840	0.171939954	0.515325258	0.185342246	0.243772885
BW25113_RS00030	-0.249644558	0.516868497	1.016018733	8.88E-09
BW25113_RS02335	0.194649445	0.516868497	0.128110535	0.507552129
BW25113_RS04075	-0.190442129	0.51822869	-1.142908522	8.10E-08
BW25113_RS05945	-0.195112827	0.51822869	-0.493710537	0.008974081
BW25113_RS09740	-0.215276267	0.51822869	0.15144629	0.374805322
BW25113_RS10805	0.236217425	0.51822869	0.919480404	1.49E-07
BW25113_RS12690	-0.141232835	0.51822869	-0.567004801	5.22E-07
BW25113_RS09040	0.273635137	0.519867477	0.618897856	0.00817515
BW25113_RS07330	-0.241672535	0.520088993	-0.170881714	0.426053175
BW25113_RS05735	-0.197156183	0.520300354	-0.330723903	0.067348625
BW25113_RS18435	-0.149057489	0.520300354	-0.28474508	0.008874055
BW25113_RS22275	0.221375975	0.520300354	0.661327223	0.000295455
BW25113_RS17155	0.142137819	0.520602731	1.226153353	5.90E-24
BW25113_RS21275	-0.252378089	0.521798979	-0.55300143	0.028175489
BW25113_RS03750	-0.204668756	0.521842519	0.381308698	0.010794998
BW25113_RS11365	-0.127218416	0.521842519	-0.49442751	1.92E-07
BW25113_RS21930	-0.120248123	0.521842519	-0.385389588	0.000253402
BW25113_RS18700	-0.108133731	0.523894002	0.055785303	0.671178305
BW25113_RS22870	0.155789304	0.523894002	0.846055335	5.16E-13
BW25113_RS04695	0.153144884	0.524138887	0.967751732	4.75E-17
BW25113_RS15850	0.121676235	0.524473076	0.503232785	1.49E-07
BW25113_RS01255	-0.249867092	0.525183635	-0.036490383	0.892563023
BW25113_RS01545	0.161260488	0.525183635	-0.701102494	1.34E-08
BW25113_RS01655	-0.253089537	0.525183635	-1.559455736	4.28E-10
BW25113_RS10810	0.215450648	0.525183635	0.190755323	0.332112174
BW25113_RS14515	0.202733885	0.525183635	0.306235437	0.074078676
BW25113_RS21240	-0.178619058	0.525183635	0.207434705	0.147005805
BW25113_RS04590	0.115530787	0.525378112	-0.380475516	0.006532271
BW25113_RS07405	0.155959959	0.52806447	0.068456262	0.655019763
BW25113_RS09600	-0.146839032	0.52806447	-0.509398879	4.16E-05
BW25113_RS09980	-0.156999044	0.52806447	0.222993375	0.105036749
BW25113_RS10040	-0.168764159	0.52806447	-0.648335982	1.64E-05
BW25113_RS14440	0.133284563	0.52806447	-0.174212732	0.254869852
BW25113_RS14675	0.105610318	0.52806447	0.469954771	2.66E-08
BW25113_RS15210	0.135588334	0.52806447	0.273831235	0.031431814
BW25113_RS05760	0.136290692	0.528377461	0.049679761	0.758064579
BW25113_RS02470	-0.117690589	0.528541926	0.055756617	0.669496829
BW25113_RS15655	0.121354328	0.535295217	0.88285634	1.90E-13
BW25113_RS09465	0.186844339	0.535467353	0.064394571	0.736272829
BW25113_RS04800	0.113253765	0.535558234	-0.325704699	0.000841867
BW25113_RS13205	0.125484284	0.535558234	-0.169870349	0.19040643
BW25113_RS15455	0.131233953	0.535558234	-0.490236802	3.86E-05
BW25113_RS09745	-0.280583072	0.537904656	-0.153442164	0.598668903
BW25113_RS03975	-0.151608349	0.537928175	0.067897311	0.63671767
BW25113_RS04510	-0.113834598	0.537928175	-0.28449861	0.005165559
BW25113_RS02195	-0.11391241	0.538858204	-0.13494902	0.243772885
BW25113_RS19605	0.172715158	0.540180647	0.762998574	5.84E-08
BW25113_RS07690	0.265545468	0.541688075	-0.677008429	0.018247648
BW25113_RS16855	-0.110202043	0.541688075	-0.66080144	1.24E-12
BW25113_RS03930	-0.143800486	0.542887443	0.195535868	0.24740179
BW25113_RS04295	0.15930615	0.542887443	0.301868378	0.047465829
BW25113_RS04520	0.10693633	0.542887443	-1.037267322	5.44E-28
BW25113_RS05135	0.140718054	0.542887443	-0.160229232	0.297418301
BW25113_RS05345	0.129151868	0.542887443	-0.673058479	6.10E-08
BW25113_RS05655	0.112971977	0.542887443	-0.15946161	0.131060722
BW25113_RS06550	-0.129839852	0.542887443	-0.393937207	0.307645889
BW25113_RS06665	0.225169683	0.542887443	-0.057735288	0.873483236
BW25113_RS07430	-0.101442468	0.542887443	-1.610973058	1.84E-94
BW25113_RS07505	0.186978353	0.542887443	-0.046074221	0.839994753
BW25113_RS07600	-0.106802121	0.542887443	-0.61012333	1.22E-10
BW25113_RS08015	-0.20067923	0.542887443	-0.390785375	0.021217596
BW25113_RS08580	-0.244322737	0.542887443	1.024567872	8.34E-10
BW25113_RS09975	-0.154225633	0.542887443	-0.642740558	4.12E-05
BW25113_RS10045	0.158170015	0.542887443	-0.279472619	0.048637878
BW25113_RS10415	0.123079537	0.542887443	0.681756786	7.81E-12
BW25113_RS12170	0.154227366	0.542887443	-0.235801843	0.125102511
BW25113_RS12360	-0.155272895	0.542887443	-1.501718744	1.60E-29
BW25113_RS13565	-0.118964382	0.542887443	-0.538027294	1.54E-05
BW25113_RS13670	0.211865183	0.542887443	0.115752088	0.618700172
BW25113_RS14965	-0.204642572	0.542887443	-2.422641532	2.27E-87
BW25113_RS15495	-0.190608661	0.542887443	-0.237102598	0.24904538
BW25113_RS16205	-0.259736473	0.542887443	-0.133684039	0.678718348
BW25113_RS16345	-0.217246369	0.542887443	0.448997712	0.010358945
BW25113_RS16350	-0.16866846	0.542887443	0.486311029	0.000279394
BW25113_RS16520	-0.101378614	0.542887443	-0.069647267	0.539570713
BW25113_RS17565	0.140547749	0.542887443	0.132453876	0.30244432
BW25113_RS17995	-0.188941914	0.542887443	-0.47661242	0.021526536
BW25113_RS18110	0.133553219	0.542887443	0.338230545	0.001410126
BW25113_RS18195	-0.147905656	0.542887443	-2.538468584	1.27E-56
BW25113_RS20430	0.137403428	0.542887443	-1.399615319	1.86E-17
BW25113_RS20990	-0.253813326	0.542887443	0.54817827	0.004935655
BW25113_RS21215	-0.251096806	0.542887443	0.016818041	0.965729379
BW25113_RS21385	0.175658251	0.542887443	0.603987618	2.47E-07
BW25113_RS16025	-0.239708874	0.54304519	-0.306565843	0.188579033
BW25113_RS00070	0.152907276	0.543749119	1.227479168	1.04E-19
BW25113_RS00725	-0.096777144	0.543749119	0.038338759	0.765011499
BW25113_RS03500	0.129601236	0.543749119	0.811301595	5.69E-13
BW25113_RS06230	0.145733119	0.543749119	-0.740539544	4.95E-07
BW25113_RS07635	-0.175960979	0.543749119	-1.870884509	2.26E-25
BW25113_RS11120	0.119098616	0.543749119	-1.008143674	2.26E-19
BW25113_RS12010	0.120175984	0.543749119	0.151327516	0.114285471
BW25113_RS13135	-0.194838773	0.543749119	0.429394171	0.003641058
BW25113_RS13395	0.136925825	0.543749119	-0.385327987	0.008033458
BW25113_RS13995	0.145737445	0.543749119	0.029144195	0.872275993
BW25113_RS16100	-0.123618676	0.543749119	-1.85873909	1.41E-64
BW25113_RS17425	-0.15216717	0.543749119	-1.162670741	1.53E-20
BW25113_RS20070	-0.131696324	0.543749119	0.206949083	0.06756125
BW25113_RS20355	-0.127292522	0.543749119	-0.498096266	1.32E-05
BW25113_RS21330	0.156902262	0.546902271	0.208725907	0.214400412
BW25113_RS05535	0.142033861	0.546966342	0.095968419	0.623661143
BW25113_RS11945	-0.12826061	0.548102119	0.147022654	0.31226309
BW25113_RS17300	0.137839805	0.548102119	-0.546251935	6.86E-06
BW25113_RS00360	0.227663904	0.548447766	0.447616194	0.025274864
BW25113_RS07180	0.132132705	0.548447766	0.414999981	0.000152354
BW25113_RS04595	-0.137626974	0.549602887	0.127965926	0.374248095
BW25113_RS07750	-0.163471956	0.552204882	0.489815091	0.004954167
BW25113_RS02990	-0.198075455	0.552887216	0.501298747	0.000138284
BW25113_RS03780	-0.200390313	0.552887216	0.071581662	0.748600681
BW25113_RS05195	0.130896714	0.552887216	-2.037589355	1.79E-40
BW25113_RS08990	0.091863265	0.552887216	0.034159684	0.748600681
BW25113_RS02105	0.157082395	0.553674092	0.449262312	0.001050657
BW25113_RS19440	0.165494788	0.553771717	0.502666869	0.000573633
BW25113_RS04200	-0.198961248	0.553930029	0.702659975	8.97E-08
BW25113_RS12510	0.250144496	0.553930029	-0.134665836	0.468419689
BW25113_RS14610	-0.314042053	0.554067978	1.568791268	1.87E-13
BW25113_RS02590	0.173563323	0.554068596	0.034738522	0.882470841
BW25113_RS22810	-0.1282396	0.554308946	-0.488579583	0.000733276
BW25113_RS03790	-0.178039561	0.554734403	-0.463927222	0.002584153
BW25113_RS02850	0.109838434	0.555545422	0.733005316	5.26E-17
BW25113_RS10010	-0.089044077	0.555545422	-0.294983712	0.000131269
BW25113_RS18930	0.192772672	0.555545422	-0.338494622	0.061086238
BW25113_RS10345	-0.151405667	0.556097241	-0.361808061	0.008442298
BW25113_RS18975	-0.118959648	0.556097241	0.099387744	0.342028174
BW25113_RS12615	0.172816912	0.556201373	0.311192465	0.080886268
BW25113_RS08480	0.158440732	0.558145253	0.333872049	0.019684896
BW25113_RS04995	-0.10949968	0.558622354	0.336210148	0.012577096
BW25113_RS02540	0.108305324	0.559758997	0.473326758	1.92E-05
BW25113_RS11375	-0.173032114	0.560329205	-0.601511898	0.000138685
BW25113_RS03740	0.17870195	0.560567166	0.248850015	0.202105886
BW25113_RS02235	0.155623141	0.561147315	1.497949248	2.96E-17
BW25113_RS09335	-0.111902049	0.561147315	-1.344395122	3.46E-21
BW25113_RS20330	0.167250612	0.561794042	0.305638065	0.025290679
BW25113_RS16180	-0.153756005	0.562409116	-1.180017498	1.49E-08
BW25113_RS15930	0.099746832	0.563171338	0.338151901	0.008155523
BW25113_RS08905	-0.102163828	0.563227205	-0.692417476	2.35E-09
BW25113_RS01925	0.241557865	0.563440894	-0.42922861	0.069573451
BW25113_RS06810	-0.203030458	0.563440894	-0.006394712	0.986740062
BW25113_RS10505	0.237776951	0.563440894	0.469523521	0.041800187
BW25113_RS15625	-0.191593035	0.563440894	0.099794119	0.628115222
BW25113_RS14980	-0.197596401	0.563989728	-1.475431733	7.74E-18
BW25113_RS21525	0.133027336	0.563989728	1.306975789	2.20E-44
BW25113_RS03545	-0.132480545	0.564268358	-0.325041296	0.008904112
BW25113_RS08670	-0.23228487	0.565117718	-0.706318846	0.00333012
BW25113_RS05560	0.137686542	0.565746614	0.315273915	0.007263968
BW25113_RS05910	-0.116747392	0.565746614	-0.079072983	0.511718114
BW25113_RS10100	-0.193548753	0.565746614	0.990680096	0.000102334
BW25113_RS20300	-0.104823177	0.565746614	0.055757054	0.633500268
BW25113_RS08595	-0.142703143	0.566758693	-0.922246179	3.23E-12
BW25113_RS14800	-0.154779887	0.566758693	0.356660021	0.016819004
BW25113_RS00285	-0.165254209	0.568828028	-0.2841377	0.073725042
BW25113_RS01055	-0.13754787	0.568828028	-0.322014291	0.012615675
BW25113_RS01995	-0.146258061	0.568828028	-0.589432506	9.34E-07
BW25113_RS02080	-0.127731839	0.568828028	0.221121571	0.081139997
BW25113_RS10225	0.269410945	0.568828028	-0.636377436	0.024300337
BW25113_RS14390	0.141057937	0.568828028	0.491963725	1.76E-05
BW25113_RS18835	0.263964148	0.568828028	0.590188431	0.011368019
BW25113_RS00775	0.114700286	0.569054515	0.806865245	6.15E-10
BW25113_RS10900	0.127627451	0.569054515	-0.690454145	6.40E-09
BW25113_RS22540	-0.705955523	0.569054515	-2.359390612	2.59E-52
BW25113_RS06795	0.228108685	0.56906198	0.46614846	0.034650679
BW25113_RS12870	-0.128107331	0.569221151	-0.714592869	1.44E-09
BW25113_RS04015	-0.18092256	0.569418217	-0.432166335	0.012379939
BW25113_RS14105	0.200768265	0.569418217	-0.603690036	0.000584553
BW25113_RS11835	0.090750577	0.57284486	-1.067852227	1.15E-38
BW25113_RS13265	0.196647949	0.573067956	-0.609171046	0.001247451
BW25113_RS09620	-0.115762235	0.5750537	-1.881332798	2.63E-126
BW25113_RS19970	-0.110905352	0.5750537	0.215566826	0.044409912
BW25113_RS15540	0.145895648	0.575548345	0.10724475	0.519952523
BW25113_RS18235	-0.165316716	0.576442387	-0.788180395	8.35E-12
BW25113_RS18955	0.11798946	0.576442387	0.798630748	1.70E-12
BW25113_RS21005	-0.187968131	0.576442387	-0.296830495	0.161960015
BW25113_RS07335	-0.172027514	0.576644371	-0.54175324	0.000540528
BW25113_RS12080	0.163072307	0.576644371	0.215166751	0.315593976
BW25113_RS06995	0.11121599	0.577179235	-0.149755722	0.244850199
BW25113_RS04155	-0.097994398	0.579068135	-0.548076177	4.74E-08
BW25113_RS17710	-0.11425974	0.579068135	1.073399133	1.07E-15
BW25113_RS19500	0.129103588	0.579566038	0.626668254	6.30E-08
BW25113_RS00855	0.124576994	0.581871977	0.929759575	1.07E-19
BW25113_RS16710	-0.25645138	0.583249709	1.988073962	4.15E-28
BW25113_RS07625	-0.254951811	0.583621234	0.785586427	0.00074604
BW25113_RS18315	-0.209054946	0.583621234	0.267876524	0.233310021
BW25113_RS07235	-0.137479575	0.584546843	0.166633221	0.231216255
BW25113_RS21520	0.156897525	0.585158144	1.296639849	7.94E-13
BW25113_RS07345	-0.162527703	0.587897655	-0.57434351	0.001298436
BW25113_RS19950	0.163215581	0.590340846	0.257961747	0.175811611
BW25113_RS00600	0.126981572	0.59072846	0.814558551	1.67E-08
BW25113_RS10025	0.223032369	0.59072846	0.891216074	5.88E-05
BW25113_RS11570	-0.918196838	0.59072846	-1.080776639	0.414198302
BW25113_RS17855	-0.219522743	0.59072846	-0.109983165	0.694364162
BW25113_RS22375	0.237093122	0.59072846	0.621990061	0.002228322
BW25113_RS02255	-0.204923635	0.591425877	-1.364312751	0.001855509
BW25113_RS05235	0.192927959	0.592055521	0.86484074	2.65E-05
BW25113_RS10490	-0.128176874	0.592055521	-0.174887095	0.284242102
BW25113_RS10625	0.265893338	0.592055521	0.638193459	0.00446522
BW25113_RS07930	0.241184436	0.592244032	-0.823565126	0.000440699
BW25113_RS07960	-0.128451188	0.592244032	-1.541591147	4.74E-31
BW25113_RS06300	0.08421862	0.593608493	-0.365343346	8.56E-06
BW25113_RS09455	0.156878837	0.593608493	0.407669489	0.004821299
BW25113_RS12595	0.114982638	0.593608493	-0.173284112	0.136161525
BW25113_RS13040	0.121304376	0.593608493	0.369506118	0.078089342
BW25113_RS13665	-0.14026223	0.593608493	-0.144556457	0.366108856
BW25113_RS21550	-0.12040986	0.593608493	-0.053085952	0.715511822
BW25113_RS06570	-0.156284229	0.593733286	0.087463041	0.598082587
BW25113_RS10245	0.137739999	0.593733286	0.055856153	0.700093956
BW25113_RS15075	-0.14771573	0.593733286	-0.546779036	0.000894276
BW25113_RS03490	0.136827466	0.594252302	0.342829247	0.009552178
BW25113_RS21095	0.233064997	0.594252302	0.228648669	0.345020772
BW25113_RS14755	-0.110835899	0.596061192	0.192154988	0.091602319
BW25113_RS18120	0.106108982	0.597057305	0.019251727	0.891474054
BW25113_RS00720	0.139484488	0.597493879	0.265047548	0.087075384
BW25113_RS04785	0.149056336	0.597493879	0.723101347	3.20E-11
BW25113_RS06485	-0.088421533	0.597493879	-0.241324625	0.006384178
BW25113_RS09790	0.168969639	0.597493879	0.55015037	0.001736859
BW25113_RS10365	0.152985106	0.597493879	-0.776150887	3.12E-07
BW25113_RS11195	0.147883162	0.597493879	-1.472035856	9.36E-21
BW25113_RS11315	0.169370336	0.597493879	0.038789645	0.892563023
BW25113_RS12015	-0.122865288	0.597493879	-0.442337961	0.000247797
BW25113_RS12420	-0.093931179	0.597493879	-0.403684236	4.69E-05
BW25113_RS15005	-0.203166657	0.597493879	-0.920898561	6.67E-06
BW25113_RS19695	0.175800714	0.597493879	0.721433138	4.39E-07
BW25113_RS20405	0.089017277	0.597493879	0.493724543	4.76E-10
BW25113_RS21600	0.2398173	0.597493879	1.055361745	5.09E-08
BW25113_RS21965	0.189446255	0.597493879	-0.562863991	0.000245862
BW25113_RS22805	-0.169174788	0.597493879	-0.366032278	0.045554874
BW25113_RS19850	0.154253821	0.597863064	-0.014513392	0.957702321
BW25113_RS02780	0.134679339	0.598463369	-0.755237788	5.01E-09
BW25113_RS04145	0.190878538	0.598779089	-0.102897779	0.66794731
BW25113_RS09580	0.195476218	0.598779089	0.252188417	0.236111097
BW25113_RS03125	0.19400382	0.598842717	-0.675927937	0.000310478
BW25113_RS05440	-0.152628361	0.599456721	-0.971760567	2.08E-09
BW25113_RS22640	0.135809796	0.599456721	0.746950932	9.23E-06
BW25113_RS11685	0.143159785	0.601685678	1.058320034	5.14E-20
BW25113_RS16145	-0.162715198	0.601685678	0.035976145	0.85491809
BW25113_RS04150	0.101070063	0.602776458	0.373494171	4.84E-05
BW25113_RS16775	0.123067428	0.602776458	0.572164636	6.74E-05
BW25113_RS18525	0.181771777	0.602776458	0.193173702	0.328077159
BW25113_RS21660	0.173097721	0.602776458	-0.507778002	0.002847402
BW25113_RS15110	0.094114037	0.602857842	-0.196916719	0.109276644
BW25113_RS10325	0.097875462	0.60306644	-0.078685213	0.629311357
BW25113_RS17795	0.236960059	0.60306644	0.299755921	0.221911845
BW25113_RS22330	0.18893762	0.603680955	0.127822056	0.550192065
BW25113_RS08405	0.153198963	0.605025185	0.020419521	0.920602423
BW25113_RS04190	-0.154778665	0.605416832	0.180336186	0.357787035
BW25113_RS09800	-0.10171786	0.605416832	-1.188898235	1.25E-29
BW25113_RS11725	-0.21377291	0.605416832	-0.442187002	0.057044628
BW25113_RS18295	-0.113882847	0.605472691	-0.266963416	0.011185528
BW25113_RS02175	0.091742076	0.60547618	0.361179087	0.000391156
BW25113_RS13015	0.126463709	0.60547618	0.248282687	0.037510053
BW25113_RS16230	-0.142831614	0.60547618	-0.692945134	1.04E-06
BW25113_RS15125	-0.107134117	0.605842017	-0.30651933	0.011207763
BW25113_RS14595	-0.099190788	0.60587957	0.171711985	0.074519884
BW25113_RS15115	0.077730814	0.60587957	-0.149527054	0.086172259
BW25113_RS03590	0.158635071	0.606042527	-0.119728852	0.506784763
BW25113_RS11185	0.20947226	0.606042527	1.100942462	1.63E-08
BW25113_RS12970	-0.193441112	0.606042527	-0.588704078	0.003539714
BW25113_RS22080	-0.149996803	0.606042527	-0.414425143	0.034890247
BW25113_RS12550	-0.269882346	0.606224288	-0.753743212	0.000814738
BW25113_RS16530	0.09567792	0.606224288	1.039148389	7.51E-32
BW25113_RS04410	-0.218233975	0.606381722	0.563887587	0.003806321
BW25113_RS22775	0.123445719	0.606470267	0.158080311	0.226030363
BW25113_RS00050	-0.110604697	0.608079093	0.234458877	0.028124834
BW25113_RS03345	-0.110135289	0.608079093	-1.070845279	3.12E-28
BW25113_RS05385	0.125709059	0.608079093	0.127052176	0.35071378
BW25113_RS15390	-0.134246075	0.608079093	0.385036322	0.002238135
BW25113_RS16380	0.131689289	0.608079093	0.807794192	2.75E-11
BW25113_RS18450	0.088874024	0.608079093	0.42452325	0.011715175
BW25113_RS19205	0.199725327	0.609518398	0.382615607	0.054608234
BW25113_RS17635	-0.076844437	0.610383924	-0.080474893	0.458060104
BW25113_RS07605	-0.179188404	0.612511599	-0.147221178	0.473732499
BW25113_RS01610	-0.235382285	0.612526909	1.105110419	3.17E-09
BW25113_RS11170	-0.251229385	0.612526909	-1.649666572	2.33E-10
BW25113_RS12625	0.194203829	0.612526909	-0.397370116	0.068012102
BW25113_RS13130	0.10838869	0.612526909	0.53699956	8.57E-07
BW25113_RS18320	-0.209379281	0.614050747	-0.340426943	0.158612517
BW25113_RS04625	0.128118485	0.614364956	0.128745037	0.379288563
BW25113_RS10630	0.189478845	0.614364956	0.536745244	0.001804266
BW25113_RS17440	-0.231381461	0.614364956	0.583591448	0.006741195
BW25113_RS20195	-0.112421966	0.614364956	0.274476115	0.001121131
BW25113_RS19880	0.175996351	0.614379947	-2.273501024	1.82E-66
BW25113_RS04740	0.09088721	0.614836062	0.242448718	0.016243817
BW25113_RS05210	-0.150063279	0.614836062	-0.815872493	1.29E-07
BW25113_RS13005	0.180095666	0.614836062	0.199860227	0.225042163
BW25113_RS21510	-0.212683805	0.614836062	-0.407542596	0.07400818
BW25113_RS03835	0.125688233	0.615614163	0.430515131	0.001091479
BW25113_RS09950	-0.102632374	0.615614163	-0.516535575	1.22E-05
BW25113_RS14205	-0.109239367	0.615614163	-0.287872644	0.052230468
BW25113_RS14290	0.157317023	0.615614163	0.525888752	0.003934765
BW25113_RS18855	0.167073865	0.615614163	0.602530435	0.000141185
BW25113_RS22545	-0.705716005	0.615619088	-4.555264908	2.38E-96
BW25113_RS04105	-0.135807403	0.6158262	-1.109421787	9.26E-15
BW25113_RS09010	0.145000301	0.6158262	-0.154294263	0.352159853
BW25113_RS06595	0.140191432	0.616649423	-0.164514111	0.328656199
BW25113_RS21765	0.188880869	0.616649423	0.591783248	0.002551367
BW25113_RS13980	0.146240035	0.617158738	-0.291739987	0.021560739
BW25113_RS14705	-0.137609606	0.617158738	0.043794293	0.849088355
BW25113_RS17015	-0.107144428	0.617158738	-0.139403011	0.307306116
BW25113_RS18815	0.191718878	0.617158738	0.100716376	0.63671767
BW25113_RS04230	-0.126961101	0.617408347	0.084215875	0.700806014
BW25113_RS09625	-0.163994897	0.617408347	-1.326881755	2.20E-11
BW25113_RS02375	-0.17137307	0.618212011	0.203413504	0.218615622
BW25113_RS16495	0.130759667	0.618212011	0.531682405	5.20E-06
BW25113_RS22445	-0.145452452	0.618212011	-0.900214058	2.31E-08
BW25113_RS09330	-0.092004393	0.618647952	-1.279339259	4.33E-33
BW25113_RS20375	0.183471235	0.618950038	1.55138989	9.76E-18
BW25113_RS02155	0.081237321	0.620474318	0.690070567	1.62E-15
BW25113_RS02315	0.165395693	0.620474318	0.284876859	0.09469866
BW25113_RS21070	-0.12337197	0.62208389	-1.607222925	1.56E-28
BW25113_RS16725	-0.101898823	0.623167999	-0.311921968	0.00027806
BW25113_RS03210	0.229716817	0.623242943	-1.478397513	0.048225966
BW25113_RS05285	-0.22091449	0.623242943	0.507846155	0.002164402
BW25113_RS06320	0.095467261	0.623242943	-0.107839709	0.356608991
BW25113_RS15595	-0.129459125	0.623242943	0.420564456	0.002411356
BW25113_RS16165	-0.175211338	0.625754077	-1.098700384	0.012457757
BW25113_RS03195	0.361944884	0.625903025	0.067813199	0.938064645
BW25113_RS10500	0.152044079	0.625903025	-0.609946262	4.39E-05
BW25113_RS17915	-0.154858294	0.625903025	0.219415681	0.191721165
BW25113_RS18005	-0.166915724	0.625903025	0.039883275	0.916868472
BW25113_RS06215	0.144890127	0.626633865	0.068912241	0.745056712
BW25113_RS17650	-0.175331516	0.627567508	0.016844077	0.952889664
BW25113_RS20340	0.184082969	0.627567508	0.050736938	0.809360437
BW25113_RS00355	-0.23256986	0.6276194	-0.215483169	0.370756132
BW25113_RS01850	-0.192489867	0.6276194	-1.069617106	2.33E-07
BW25113_RS21185	0.153406837	0.6276194	-0.471865764	0.015930637
BW25113_RS06495	0.103660149	0.628800798	0.344749835	0.008891707
BW25113_RS06110	-0.105069947	0.629382919	-0.215484977	0.073259196
BW25113_RS12635	-0.223215793	0.629430625	0.273956649	0.205996151
BW25113_RS04245	0.127454629	0.629622565	-0.296290151	0.037077094
BW25113_RS03735	0.158191248	0.63015734	0.143782896	0.505848149
BW25113_RS09350	0.161189242	0.63210807	-0.022993733	0.925545094
BW25113_RS05470	0.071243606	0.632792096	0.387096021	1.80E-06
BW25113_RS02040	0.110748866	0.63355171	0.579550412	4.53E-09
BW25113_RS04165	-0.165547169	0.63355171	-0.079355245	0.722272602
BW25113_RS21535	-0.129782421	0.63355171	-0.010670708	0.965729379
BW25113_RS14770	-0.134580895	0.633939003	0.379241055	0.019051368
BW25113_RS19240	0.083640389	0.633939003	0.199795062	0.092368414
BW25113_RS15255	0.10215158	0.634557011	0.305439505	0.002507426
BW25113_RS12155	-0.115095883	0.634663838	0.214233698	0.046745407
BW25113_RS06450	0.114799085	0.634832677	-0.333215209	0.062422148
BW25113_RS07565	-0.162319489	0.634832677	-0.723801326	0.000342243
BW25113_RS10400	0.233921355	0.634832677	-0.080592162	0.777015457
BW25113_RS14090	0.165239217	0.634832677	0.774396324	2.09E-06
BW25113_RS18125	0.112291483	0.634832677	0.278852654	0.002182166
BW25113_RS20555	-0.101616438	0.634832677	-0.035746802	0.797586753
BW25113_RS21690	0.080117352	0.634832677	0.360791141	0.000479993
BW25113_RS04120	-0.146833994	0.635611157	-0.028859936	0.884734429
BW25113_RS19310	-0.103350582	0.63601971	-0.205142329	0.087460776
BW25113_RS14905	-0.124205431	0.636930858	-1.384316376	1.18E-18
BW25113_RS21910	-0.171047397	0.636930858	0.654459966	3.81E-06
BW25113_RS02205	0.12041973	0.637029824	-0.08371352	0.603662863
BW25113_RS03050	-0.164744432	0.637029824	0.169292442	0.345625819
BW25113_RS08785	-0.131009633	0.637029824	-1.757116549	3.05E-26
BW25113_RS21000	-0.124172795	0.637029824	0.351324261	0.002269757
BW25113_RS05745	-0.107037205	0.637064065	-0.834713085	1.73E-16
BW25113_RS07415	0.113498958	0.637064065	0.624933376	1.24E-07
BW25113_RS10580	0.166253841	0.637064065	0.69775819	0.000109118
BW25113_RS10660	0.119821209	0.637064065	0.394899181	0.000313514
BW25113_RS16075	-0.114490393	0.637064065	-0.297262629	0.013172354
BW25113_RS00490	0.078155332	0.637486748	0.404435256	1.18E-05
BW25113_RS03110	-0.181082473	0.637486748	-0.179614471	0.179650298
BW25113_RS09030	-0.116996675	0.637486748	-0.827780411	5.37E-12
BW25113_RS14730	-0.199900209	0.637486748	-0.500704993	0.022330239
BW25113_RS03395	-0.189989522	0.638108157	-0.313946508	0.109399017
BW25113_RS09920	-0.136750897	0.638167244	-0.496599017	0.001285806
BW25113_RS00795	-0.115142945	0.639314862	0.274948633	0.044599376
BW25113_RS01350	0.11572507	0.639314862	-0.035236391	0.841446812
BW25113_RS12655	-0.093536655	0.639314862	0.378208333	0.000391156
BW25113_RS20975	-0.135495644	0.639314862	0.168519139	0.229749474
BW25113_RS01140	-0.159955941	0.639322125	-0.30433467	0.158292644
BW25113_RS04730	-0.104182677	0.639322125	-0.626247924	2.44E-06
BW25113_RS06200	-0.10315116	0.639322125	-0.254378022	0.017772441
BW25113_RS09190	0.150141169	0.639322125	0.019869092	0.949605916
BW25113_RS09450	0.10651724	0.639322125	0.268270922	0.02097154
BW25113_RS03385	-0.150826864	0.639348521	0.138296705	0.40660096
BW25113_RS03485	0.075723734	0.639348521	-0.054857977	0.578918413
BW25113_RS03765	-0.136819489	0.639348521	0.70030645	4.52E-09
BW25113_RS14120	0.211593832	0.639449041	-0.454353862	0.043693122
BW25113_RS00550	0.140130349	0.639885179	-0.030459851	0.907136865
BW25113_RS01060	-0.071892912	0.639885179	0.230290182	0.006950967
BW25113_RS02270	0.08085605	0.639885179	-0.273007896	0.002807683
BW25113_RS03340	-0.117779868	0.639885179	-1.158254939	9.52E-16
BW25113_RS07700	-0.113359663	0.639885179	-0.82506509	2.00E-14
BW25113_RS08425	-0.150544464	0.639885179	0.076701325	0.678718348
BW25113_RS09165	-0.168955608	0.639885179	-0.182028969	0.617406292
BW25113_RS09390	-0.219499997	0.639885179	-1.057839982	1.18E-05
BW25113_RS09545	0.118246506	0.639885179	-0.061152601	0.828657921
BW25113_RS09735	0.107175176	0.639885179	0.495689693	0.000111588
BW25113_RS11625	0.215220405	0.639885179	-0.337313837	0.250655668
BW25113_RS15440	0.12253565	0.639885179	0.205725551	0.133515688
BW25113_RS16550	0.175790961	0.639885179	1.118099727	4.84E-14
BW25113_RS18040	-0.243320375	0.639885179	-1.154887174	2.14E-06
BW25113_RS18160	0.090304836	0.639885179	0.74654129	1.51E-15
BW25113_RS19750	-0.081195485	0.639885179	-0.209895921	0.019684896
BW25113_RS22340	-0.197523054	0.639885179	-0.765747415	0.000391156
BW25113_RS01415	-0.163928046	0.639903295	-0.078767251	0.727119707
BW25113_RS04935	-0.120645994	0.639903295	0.132316102	0.438181462
BW25113_RS09065	0.162216486	0.640315815	-0.217052425	0.29592352
BW25113_RS09360	0.203772105	0.640315815	0.21943494	0.339603527
BW25113_RS01045	-0.171319914	0.642605695	-0.485200238	0.016491825
BW25113_RS04840	-0.139985755	0.642605695	-0.25271119	0.121440465
BW25113_RS08465	0.123051469	0.642605695	-0.035533957	0.850380226
BW25113_RS08485	0.114411733	0.642605695	0.22718277	0.063604271
BW25113_RS03840	0.079267739	0.643613957	0.376592164	0.000204284
BW25113_RS09025	0.134745003	0.643613957	-1.126173456	3.87E-19
BW25113_RS08765	-0.148768423	0.644680981	-1.36721911	6.58E-16
BW25113_RS13460	-0.155430003	0.645309071	-0.599819713	0.002523541
BW25113_RS14270	0.087777345	0.645309071	0.010983653	0.944460768
BW25113_RS00645	0.140887159	0.645317724	0.045066549	0.845402005
BW25113_RS01325	0.102300869	0.645317724	0.707131814	1.50E-10
BW25113_RS01475	0.184677123	0.645317724	0.125903312	0.607633721
BW25113_RS01490	-0.128583518	0.645317724	-0.524865907	0.000179292
BW25113_RS01630	-0.200716514	0.645317724	0.537013411	0.003897276
BW25113_RS05765	-0.071928591	0.645317724	-0.709689426	5.49E-14
BW25113_RS07265	-0.214373972	0.645317724	-0.148429715	0.613722005
BW25113_RS08315	0.095833121	0.645317724	-0.174867279	0.097128001
BW25113_RS08685	0.139042862	0.645317724	0.092931121	0.619446623
BW25113_RS09490	0.079412295	0.645317724	-0.364707896	3.15E-05
BW25113_RS10230	0.145630476	0.645317724	-0.277450902	0.140373677
BW25113_RS11475	-0.119106951	0.645317724	-0.392189196	0.003414963
BW25113_RS13155	0.145434011	0.645317724	0.35131872	0.048740301
BW25113_RS13710	-0.083216565	0.645317724	-1.309571532	2.78E-45
BW25113_RS14300	-0.16617964	0.645317724	-0.09331662	0.699700909
BW25113_RS15095	0.073111207	0.645317724	-0.057760262	0.780617547
BW25113_RS16670	-0.175685767	0.645317724	-0.343477356	0.085576791
BW25113_RS20580	-0.113619804	0.645317724	0.549343065	5.36E-07
BW25113_RS20930	-0.213856422	0.645317724	3.539658707	2.43E-14
BW25113_RS21430	-0.094207927	0.645317724	-0.082789257	0.564549871
BW25113_RS03010	-0.093246439	0.645769705	-1.378239778	1.56E-27
BW25113_RS21150	-0.183717611	0.649423372	-3.160429324	4.40E-54
BW25113_RS17460	-0.113765584	0.650968521	0.251206082	0.039215524
BW25113_RS19360	-0.10420265	0.650968521	0.384558482	0.002570393
BW25113_RS16820	0.070530593	0.651325694	0.263712264	0.000492747
BW25113_RS17555	0.084278689	0.651817285	0.334721189	0.009687615
BW25113_RS12030	0.126562082	0.654854116	-0.337123408	0.069573451
BW25113_RS07510	-0.220363032	0.654937136	-0.677406163	0.014667416
BW25113_RS19870	0.125426496	0.654937136	-0.399745364	0.00514203
BW25113_RS00095	0.100723035	0.655017331	-1.125075705	9.71E-21
BW25113_RS03005	-0.151261361	0.655017331	-1.284728617	3.30E-13
BW25113_RS03200	0.281770124	0.655017331	-0.634587737	0.27529445
BW25113_RS10205	-0.197349774	0.655017331	-0.9445817	2.72E-05
BW25113_RS11115	0.109994826	0.655017331	-0.792542777	2.35E-08
BW25113_RS13505	-0.154983317	0.655017331	0.148011105	0.396107783
BW25113_RS15145	-0.09958962	0.655017331	-0.342396932	0.015536792
BW25113_RS15955	-0.09925502	0.655017331	-1.03476174	4.66E-23
BW25113_RS17605	-0.083642918	0.655017331	0.561744367	9.30E-11
BW25113_RS20730	-0.126964068	0.655017331	-0.307136661	0.021015795
BW25113_RS21105	-0.175587481	0.655017331	0.52915365	0.365609431
BW25113_RS22320	-0.202686596	0.655017331	-0.283557192	0.201260021
BW25113_RS22860	0.111316508	0.655017331	0.792271627	3.67E-15
BW25113_RS00895	0.087349144	0.655240102	-0.041729953	0.682915849
BW25113_RS09645	0.114755922	0.655240102	0.551858845	4.60E-09
BW25113_RS09560	0.145209782	0.656121973	0.46352852	0.005337858
BW25113_RS17355	0.125580857	0.656224073	0.40215968	0.006142056
BW25113_RS00410	0.082411399	0.657269426	0.484669308	4.60E-08
BW25113_RS16485	0.08829955	0.657269426	-0.14911807	0.294485539
BW25113_RS19285	-0.229570118	0.657269426	-1.200845678	0.00044803
BW25113_RS00430	0.084933685	0.659204897	0.373395425	0.000159906
BW25113_RS03945	-0.094844959	0.659204897	-0.001458621	0.992118991
BW25113_RS07480	-0.17067004	0.659204897	-0.977044981	1.91E-07
BW25113_RS05020	0.12991496	0.659459673	0.33761276	0.022040848
BW25113_RS12855	0.088860208	0.659459673	-0.534045079	2.19E-05
BW25113_RS16370	-0.111915464	0.659459673	-0.376704517	0.028961666
BW25113_RS16735	0.068529098	0.659459673	0.183618407	0.08380201
BW25113_RS15330	0.181187968	0.66011494	0.663223979	0.000136963
BW25113_RS12065	-0.161060285	0.660302193	0.025490888	0.914893179
BW25113_RS05275	-0.135034887	0.660613559	0.773193902	5.58E-17
BW25113_RS08305	-0.108797827	0.660613559	-0.518572457	0.001463354
BW25113_RS00910	0.083385525	0.660692274	0.510772163	7.99E-12
BW25113_RS22780	0.107947422	0.660692274	0.989296032	4.99E-16
BW25113_RS00805	-0.117500598	0.661983651	-0.19364354	0.186214554
BW25113_RS03175	0.124525981	0.661983651	0.182018706	0.258339123
BW25113_RS04480	0.082295885	0.661983651	-0.807076097	3.87E-24
BW25113_RS07760	0.157008129	0.661983651	-1.527693901	6.49E-17
BW25113_RS09550	0.2261421	0.661983651	-0.904431459	5.33E-07
BW25113_RS10220	0.078442691	0.661983651	-1.116769206	4.64E-30
BW25113_RS11125	0.095723255	0.661983651	0.299546015	0.001068951
BW25113_RS12225	-0.267575234	0.661983651	-0.958368033	2.20E-06
BW25113_RS12240	0.088476644	0.661983651	-0.045103915	0.745056712
BW25113_RS15085	0.096832836	0.661983651	0.631668584	9.30E-11
BW25113_RS19225	0.177974562	0.661983651	0.967025181	2.20E-07
BW25113_RS19760	-0.075037803	0.661983651	0.054057812	0.560035631
BW25113_RS19905	0.088858063	0.661983651	0.521784707	7.88E-09
BW25113_RS22360	-0.194355596	0.661983651	-0.003927147	0.99050012
BW25113_RS12345	0.126640029	0.662654509	1.552540149	6.95E-46
BW25113_RS06355	0.088193718	0.662854989	-0.01574313	0.91675499
BW25113_RS13390	0.072385851	0.662882747	0.055688928	0.716515732
BW25113_RS08800	0.100887422	0.664212796	-1.730160894	4.31E-31
BW25113_RS12130	0.086656672	0.664212796	-0.003276217	0.983654118
BW25113_RS04130	-0.122899286	0.664476416	0.050030412	0.818337143
BW25113_RS05865	-0.079108415	0.664476416	-0.54209534	0.000737241
BW25113_RS22240	-0.095920223	0.664476416	-0.51061635	2.08E-06
BW25113_RS21420	-0.17112855	0.664529124	0.064618752	0.8173317
BW25113_RS13725	0.095626559	0.664685781	-0.316823688	0.006692656
BW25113_RS01600	-0.163809176	0.664841815	1.065092064	3.35E-09
BW25113_RS05125	0.192044138	0.665758901	0.694468637	0.00374854
BW25113_RS21140	0.112567223	0.665758901	-3.294539173	2.09E-134
BW25113_RS01205	0.089991	0.666097154	0.10384582	0.529425566
BW25113_RS11200	0.152473752	0.666097154	-1.415826248	1.66E-17
BW25113_RS13035	0.150291109	0.666097154	0.485223382	0.342028174
BW25113_RS21090	-0.160676818	0.666097154	-0.630860132	0.000688486
BW25113_RS21595	0.128920935	0.666097154	0.188073305	0.254725813
BW25113_RS00860	0.070621098	0.666138628	-0.008972491	0.956568868
BW25113_RS02295	0.195073602	0.666138628	0.278942936	0.231877654
BW25113_RS08955	-0.115744247	0.666138628	-0.266458455	0.068508909
BW25113_RS16570	-0.09481748	0.666138628	0.175441274	0.096835798
BW25113_RS22910	0.134805868	0.666138628	0.131022239	0.452091074
BW25113_RS15385	-0.085271211	0.666336844	-0.220302555	0.033972128
BW25113_RS16780	-0.104350696	0.666336844	-0.217520959	0.112161069
BW25113_RS19685	0.164289645	0.666336844	0.868233267	3.24E-10
BW25113_RS21860	0.071785414	0.666336844	1.287045378	6.05E-41
BW25113_RS21905	0.136120382	0.666336844	0.048795488	0.836952703
BW25113_RS07375	0.104719494	0.667375079	-0.29579996	0.02264286
BW25113_RS17870	-0.216479473	0.667375079	-0.133229654	0.620859218
BW25113_RS04470	0.093958109	0.667592325	-0.521085763	7.11E-05
BW25113_RS16420	0.168003443	0.667592325	1.262549278	4.55E-15
BW25113_RS05035	-0.09559988	0.667771522	0.137575778	0.312197359
BW25113_RS10850	0.165348861	0.668810676	0.47866189	0.0078736
BW25113_RS00595	0.151485261	0.668919349	0.086134005	0.728103424
BW25113_RS11210	0.195292819	0.670040491	1.266180399	1.02E-08
BW25113_RS11660	0.084588169	0.670040491	0.074016541	0.531942236
BW25113_RS05350	-0.179830427	0.670148976	-0.793878266	0.000930494
BW25113_RS14210	0.101130232	0.670148976	-0.165879999	0.276881955
BW25113_RS02460	-0.114272356	0.671131399	-0.266096139	0.071059293
BW25113_RS12910	-0.100917917	0.67117081	-0.505364085	0.000186242
BW25113_RS18430	0.150020445	0.671407771	2.062594021	2.26E-39
BW25113_RS20575	-0.092305928	0.672756467	0.232415391	0.109132306
BW25113_RS07365	-0.099463349	0.673623187	-0.572336591	9.29E-07
BW25113_RS08805	0.089946452	0.673623187	-1.725499978	5.75E-32
BW25113_RS06440	-0.085220373	0.674278541	-0.909791306	1.99E-15
BW25113_RS02705	0.184055229	0.674346077	0.854417032	3.51E-05
BW25113_RS12840	-0.081434688	0.674639887	-0.15447768	0.131236578
BW25113_RS01145	0.147713018	0.674956893	-0.971468584	1.83E-08
BW25113_RS07595	0.130364193	0.674956893	-0.451638646	0.002247278
BW25113_RS11825	0.189895964	0.674956893	0.351466521	0.164749412
BW25113_RS12735	0.094895634	0.674956893	0.269915341	0.022819847
BW25113_RS13325	-0.102540322	0.674956893	-0.143986003	0.302837845
BW25113_RS21760	0.087059737	0.674956893	-0.015968366	0.941174612
BW25113_RS13380	0.10484254	0.675770493	-0.035873496	0.871839588
BW25113_RS20270	-0.221298938	0.67697263	-0.357465878	0.180819779
BW25113_RS13475	-0.075289212	0.677029774	0.420342986	1.49E-06
BW25113_RS14555	0.111370547	0.677029774	0.691837793	1.47E-08
BW25113_RS08855	-0.126943245	0.677380983	-0.046745851	0.810815774
BW25113_RS11235	0.101747055	0.677380983	-0.282844032	0.021560739
BW25113_RS11395	0.069261184	0.677380983	-0.484746444	1.89E-06
BW25113_RS17965	-0.14341836	0.677380983	-0.47742586	0.012379939
BW25113_RS08530	0.134519931	0.677648522	0.996588701	3.74E-08
BW25113_RS17805	-0.098248771	0.677648522	-0.456198385	0.000133945
BW25113_RS17560	-0.080362905	0.678391711	0.405317902	9.37E-05
BW25113_RS18520	-0.185956617	0.678749033	-0.331290397	0.18395588
BW25113_RS04525	-0.143443753	0.678856408	-0.694154482	0.000296258
BW25113_RS09805	0.09533693	0.678856408	-0.764039734	7.10E-08
BW25113_RS02160	0.122252081	0.67908192	0.045872586	0.82860102
BW25113_RS12145	0.128668442	0.680243505	0.227042637	0.159704665
BW25113_RS09690	0.100695901	0.680841632	0.06192643	0.743566435
BW25113_RS14945	-0.181321884	0.681312693	-0.970203496	2.42E-07
BW25113_RS00585	0.132949262	0.682233426	0.636335467	5.15E-06
BW25113_RS04710	0.107801402	0.682233426	0.144402461	0.358891561
BW25113_RS20620	-0.102705315	0.682233426	0.111104272	0.437773538
BW25113_RS00330	-0.169480462	0.682301175	0.551370149	0.000609606
BW25113_RS08710	-0.067347557	0.682301175	-0.955559786	2.58E-31
BW25113_RS04650	-0.097329133	0.682552082	-0.771739531	2.61E-06
BW25113_RS04770	-0.125486357	0.683332265	-0.643814398	0.001957805
BW25113_RS21325	-0.08961429	0.683647885	-1.734438557	2.21E-39
BW25113_RS17960	-0.074662475	0.685414187	0.076284518	0.47316749
BW25113_RS13500	-0.082631658	0.685608421	-0.306456453	0.000776857
BW25113_RS14315	0.156116569	0.686764913	-0.179605077	0.46525398
BW25113_RS14590	-0.102251843	0.687407728	0.234542802	0.078288941
BW25113_RS00615	0.125351157	0.687935958	0.604494115	1.84E-05
BW25113_RS01410	-0.155488272	0.687935958	-0.101687622	0.658405759
BW25113_RS03285	0.080894952	0.687935958	0.35829952	0.000144106
BW25113_RS05315	-0.18983702	0.687935958	0.502251905	0.012537544
BW25113_RS05900	0.121800431	0.687935958	-0.110837857	0.566750473
BW25113_RS09380	0.195426733	0.687935958	0.218555911	0.382869277
BW25113_RS11700	0.18257818	0.687935958	3.164366534	1.06E-33
BW25113_RS11795	-0.118045351	0.687935958	-0.671362963	6.83E-05
BW25113_RS12680	0.080712653	0.687935958	-0.203852195	0.033860384
BW25113_RS12705	-0.083800493	0.687935958	-0.400370666	0.000316742
BW25113_RS12975	-0.14020932	0.687935958	-0.646523908	0.000216329
BW25113_RS04250	0.09686272	0.689083197	-0.074026207	0.665258044
BW25113_RS08195	0.12609532	0.689083197	-0.07466253	0.704478499
BW25113_RS12905	-0.075610496	0.689083197	-0.466909414	1.80E-07
BW25113_RS13570	0.084495319	0.689083197	1.102590567	9.83E-16
BW25113_RS14655	-0.117844262	0.689083197	0.118724559	0.502538994
BW25113_RS04930	0.092548382	0.689404538	0.154023618	0.215791885
BW25113_RS17660	0.172768555	0.689404538	0.899291753	0.000233962
BW25113_RS18130	-0.134703977	0.689404538	-0.851425353	1.88E-08
BW25113_RS21065	0.075134144	0.689404538	-0.929612138	3.50E-15
BW25113_RS07460	-0.114319565	0.691980547	-0.669355347	4.07E-05
BW25113_RS05340	-0.164367476	0.69198194	-1.058140875	2.98E-08
BW25113_RS07000	-0.137884521	0.692038212	-0.290509839	0.082189263
BW25113_RS00650	-0.105268826	0.692383089	-0.116676289	0.3811093
BW25113_RS01225	0.09004071	0.692383089	0.351460199	0.000260538
BW25113_RS10605	0.079996479	0.692383089	0.790984527	4.51E-17
BW25113_RS12490	0.092227697	0.692383089	1.086789886	3.67E-26
BW25113_RS13095	0.126931744	0.692383089	0.390948662	0.025952372
BW25113_RS17955	-0.080343999	0.692383089	-0.65689029	2.77E-12
BW25113_RS10955	0.158424645	0.692410246	0.227375413	0.319997472
BW25113_RS09605	-0.097428963	0.692965445	-0.363170114	0.002214087
BW25113_RS00790	-0.118420211	0.693309152	0.592137288	2.53E-06
BW25113_RS05010	0.089902562	0.693949776	-0.58198088	5.68E-06
BW25113_RS01305	0.142899233	0.695060295	-0.433613182	0.018143903
BW25113_RS02485	-0.126571535	0.695625182	-0.694364057	0.000111213
BW25113_RS09320	-0.13380162	0.695625182	-0.033184432	0.881614813
BW25113_RS11950	-0.082191039	0.695625182	-0.078206672	0.604200515
BW25113_RS14540	-0.068085465	0.695625182	0.027066781	0.871787585
BW25113_RS20725	-0.121202906	0.695625182	0.293784407	0.070843309
BW25113_RS19660	0.08884435	0.696785171	0.589445704	1.01E-10
BW25113_RS11085	-0.094623396	0.697972217	0.117726274	0.420219493
BW25113_RS18505	-0.134573001	0.697972217	-0.587495398	0.000604546
BW25113_RS20010	-0.14461824	0.698455187	-0.176899516	0.389340562
BW25113_RS13470	-0.095009905	0.698936277	0.440014879	8.69E-05
BW25113_RS02700	0.086470393	0.699333869	0.60353395	2.74E-07
BW25113_RS07465	0.108285344	0.699333869	-0.546617448	0.002262565
BW25113_RS01260	-0.186177677	0.700819282	0.343377683	0.131911063
BW25113_RS15750	0.059455155	0.700819282	-0.450026428	2.42E-07
BW25113_RS16035	-0.137497365	0.700819282	0.17733317	0.372482081
BW25113_RS15260	0.066289219	0.701687684	0.265268179	0.003051747
BW25113_RS14970	-0.257135038	0.702126887	-2.28231707	1.26E-54
BW25113_RS07090	-0.19546813	0.702621969	-0.633662765	0.028632223
BW25113_RS12865	-0.103495572	0.702621969	-0.174842294	0.307069035
BW25113_RS12710	0.109616454	0.70280993	0.029035514	0.891701486
BW25113_RS05670	0.08308931	0.702955732	0.735369176	6.62E-15
BW25113_RS06120	0.080166828	0.703550176	0.111997356	0.355307805
BW25113_RS08025	0.126842157	0.703550176	1.518983909	4.10E-25
BW25113_RS16360	-0.102885624	0.703550176	-0.214488082	0.146106081
BW25113_RS16555	0.105441686	0.703550176	1.164566689	3.92E-22
BW25113_RS05770	0.093763656	0.704611137	1.41282176	5.89E-12
BW25113_RS12670	0.17945264	0.704611137	1.537206814	4.57E-19
BW25113_RS18540	0.080366613	0.704611137	0.217531823	0.036290086
BW25113_RS20305	-0.077788738	0.704611137	-0.217960645	0.052839963
BW25113_RS08475	0.168061131	0.704669741	0.425122672	0.041774382
BW25113_RS11340	-0.14614331	0.704669741	0.022871388	0.916223893
BW25113_RS11760	-0.113500024	0.704669741	-0.881370241	8.96E-09
BW25113_RS19920	-0.078564853	0.704669741	0.126009253	0.276805844
BW25113_RS20740	0.074863062	0.704669741	0.349484998	0.000286426
BW25113_RS22490	0.134390403	0.704669741	1.488563544	8.57E-25
BW25113_RS00080	0.081094556	0.70487039	1.070440364	4.55E-31
BW25113_RS06265	0.087490615	0.70487039	0.559601044	3.98E-07
BW25113_RS00520	0.106136796	0.705465471	0.227896405	0.052839963
BW25113_RS02215	-0.10325082	0.705465471	1.939254448	6.92E-34
BW25113_RS04350	0.085051314	0.705465471	-0.217052879	0.10206701
BW25113_RS06790	0.167970302	0.705465471	-0.833300849	0.000217829
BW25113_RS09925	0.067052069	0.705465471	-0.525045956	7.84E-08
BW25113_RS17720	0.174535367	0.705465471	-0.19648813	0.468531212
BW25113_RS06620	0.118534663	0.705473637	0.26698304	0.085144391
BW25113_RS09155	-0.139140247	0.707821639	-0.845625276	6.77E-05
BW25113_RS13120	0.069438708	0.707821639	0.004262918	0.972989254
BW25113_RS14395	0.195177161	0.707821639	0.098018579	0.727119707
BW25113_RS21425	-0.122609832	0.707874608	-0.043262833	0.826057347
BW25113_RS05820	-0.079108532	0.707954919	0.00279226	0.987010795
BW25113_RS11245	-0.098613486	0.709401417	-0.570568957	1.41E-07
BW25113_RS01485	0.155649022	0.709601318	-0.432866928	0.044581097
BW25113_RS02680	0.130475584	0.709601318	0.509460021	0.057270449
BW25113_RS06545	-0.120294276	0.709601318	-0.296978771	0.053141571
BW25113_RS16835	0.097372374	0.709601318	0.930420319	2.72E-17
BW25113_RS17325	0.147948946	0.709601318	0.283893174	0.160547766
BW25113_RS17920	0.064505989	0.709601318	0.002502253	0.987010795
BW25113_RS00185	-0.106808587	0.709909865	-1.532579388	3.54E-24
BW25113_RS14140	0.148983363	0.709909865	-0.363789222	0.077682232
BW25113_RS04570	-0.12829938	0.710349133	-0.228611447	0.471307785
BW25113_RS02085	0.107120247	0.711309006	0.240136886	0.066533444
BW25113_RS08830	-0.071496442	0.711309006	-0.385639423	1.72E-05
BW25113_RS12100	-0.09660171	0.711309006	0.221110573	0.103523018
BW25113_RS19155	-0.100069064	0.711309006	0.40076599	0.002248374
BW25113_RS19690	0.117696565	0.711309006	0.901594163	1.81E-11
BW25113_RS09750	-0.114768717	0.71131583	0.133517164	0.423700529
BW25113_RS15745	-0.114679054	0.711346366	-0.356973477	0.029147109
BW25113_RS10910	-0.093100713	0.711639213	-0.909550313	1.33E-13
BW25113_RS17705	-0.071814425	0.711639213	1.233452554	1.87E-11
BW25113_RS20655	0.090725276	0.711639213	0.254537263	0.021294616
BW25113_RS06705	0.191836332	0.712189674	0.954859269	7.31E-06
BW25113_RS19210	-0.145949397	0.712189674	-0.14240611	0.532671373
BW25113_RS14560	-0.282322672	0.712606148	-0.917440118	0.000335595
BW25113_RS02140	-0.101753408	0.713166125	-0.370975778	0.004749558
BW25113_RS13590	-0.097565267	0.713166125	-0.875911376	2.55E-12
BW25113_RS14235	-0.106098157	0.713166125	-0.493524732	0.000891462
BW25113_RS14285	0.107032196	0.71467954	0.541579271	8.87E-05
BW25113_RS17685	0.077367081	0.71467954	-0.004804209	0.984546041
BW25113_RS02065	-0.124996467	0.715875191	-0.209876397	0.235282025
BW25113_RS11635	-0.112218116	0.716958986	-0.397883544	0.012096758
BW25113_RS16160	-0.124042937	0.716958986	-0.601898248	0.001272212
BW25113_RS06835	0.10986502	0.717540797	0.578986027	0.000440864
BW25113_RS10975	-0.116796389	0.717540797	0.166216125	0.372946724
BW25113_RS14735	-0.092982345	0.717540797	-0.226788538	0.086537845
BW25113_RS00935	-0.085369813	0.719058176	-0.768144628	9.44E-10
BW25113_RS02555	-0.10592875	0.719058176	-0.466366472	0.001768142
BW25113_RS04640	-0.076918843	0.719058176	-0.742465386	2.20E-06
BW25113_RS06505	-0.101252026	0.719058176	-0.036911714	0.829217659
BW25113_RS07525	-0.110144531	0.719058176	-0.767481097	7.87E-07
BW25113_RS08295	-0.077029708	0.719058176	-0.374612542	0.000172819
BW25113_RS10990	-0.118375706	0.719058176	0.605771023	0.000104331
BW25113_RS13485	-0.101518155	0.719058176	-0.333779796	0.036442093
BW25113_RS14605	-0.176010715	0.719058176	0.611875765	0.002508767
BW25113_RS16525	-0.113960774	0.719058176	0.283143279	0.069297572
BW25113_RS17535	0.085596897	0.719058176	0.427849168	2.64E-06
BW25113_RS17745	0.11809902	0.719058176	1.144495481	5.94E-10
BW25113_RS18310	-0.179518749	0.719058176	0.247916594	0.287490266
BW25113_RS21405	-0.154029399	0.719058176	-0.195125679	0.452875085
BW25113_RS22160	-0.098959469	0.719058176	-0.357764165	0.012035571
BW25113_RS16170	-0.114780298	0.719364735	-0.867474997	0.07656677
BW25113_RS08290	0.083290055	0.71945092	-0.061209254	0.70758512
BW25113_RS10350	-0.076843705	0.720279748	-0.247814881	0.018385968
BW25113_RS12810	-0.143546641	0.720279748	-0.6774363	0.000882562
BW25113_RS16310	0.12192005	0.720279748	-0.10753329	0.56855624
BW25113_RS17930	0.089006161	0.720279748	0.461792929	2.78E-06
BW25113_RS18530	0.05914532	0.720279748	0.360125161	3.75E-06
BW25113_RS04370	0.112410049	0.720811728	0.120921025	0.548301816
BW25113_RS06680	-0.092498061	0.720811728	-0.396760759	0.000581626
BW25113_RS06515	-0.122077232	0.721908714	-0.832465073	6.96E-05
BW25113_RS07965	-0.076159614	0.721908714	-1.543435597	6.08E-39
BW25113_RS13490	-0.129934999	0.721908714	-0.303608694	0.033135898
BW25113_RS14485	-0.084935467	0.721908714	-0.146373469	0.247579255
BW25113_RS12120	-0.110730976	0.722481608	0.349744127	0.013048006
BW25113_RS02305	0.107583033	0.72278752	0.700228399	2.61E-06
BW25113_RS14570	0.219813736	0.72278752	0.627690949	0.005066461
BW25113_RS17485	-0.113159834	0.72278752	-0.629317856	4.43E-05
BW25113_RS00055	-0.084124375	0.722830944	0.070210941	0.600001238
BW25113_RS15585	0.070593562	0.722967726	-0.613619817	2.49E-06
BW25113_RS16585	-0.070396965	0.722967726	-0.173765425	0.101193793
BW25113_RS11385	-0.102937174	0.723650423	-0.198026193	0.218615622
BW25113_RS19030	0.098418103	0.723650423	0.16616513	0.266366689
BW25113_RS01460	0.143505244	0.724012104	0.109574495	0.662079056
BW25113_RS03495	0.078905326	0.724012104	0.424102204	8.54E-05
BW25113_RS06425	-0.079502843	0.724012104	-0.447425361	4.17E-05
BW25113_RS07490	-0.08282213	0.724012104	-0.940728251	4.51E-16
BW25113_RS07535	0.084293282	0.724012104	0.52417754	1.65E-06
BW25113_RS09700	0.101872597	0.724012104	0.475130935	0.002730657
BW25113_RS10845	0.1440174	0.724012104	0.503978944	0.013955685
BW25113_RS15065	0.154079339	0.724012104	-0.196480072	0.426911699
BW25113_RS17830	0.075939866	0.724012104	-0.216230365	0.062190437
BW25113_RS17845	-0.114859652	0.724012104	-0.827336273	3.42E-10
BW25113_RS21920	-0.068270741	0.724012104	-0.701079591	1.72E-13
BW25113_RS11655	0.094624989	0.725155265	0.273555122	0.048515907
BW25113_RS06650	-0.082102363	0.725764577	0.025792949	0.871259682
BW25113_RS07835	0.15255868	0.725764577	-0.032411468	0.926649722
BW25113_RS06775	-0.111627495	0.726136901	-0.054864342	0.74527078
BW25113_RS10830	0.146410962	0.726697797	0.58399248	0.000865202
BW25113_RS00420	-0.091550435	0.72719665	-0.007786241	0.970787449
BW25113_RS00880	-0.072651903	0.72719665	0.313387988	0.001338421
BW25113_RS01195	-0.14172476	0.727207697	-0.055151768	0.83512519
BW25113_RS20545	0.168583758	0.727733301	0.519597574	0.027674273
BW25113_RS23025	0.078878813	0.727733301	-0.317595169	0.00562106
BW25113_RS08605	0.165360075	0.729798416	0.372221836	0.049375213
BW25113_RS21395	0.126184166	0.729909349	0.596219701	0.002099831
BW25113_RS02515	0.059964715	0.730414392	-1.682017095	4.65E-92
BW25113_RS11105	0.085023897	0.730725514	-0.32667665	0.014915559
BW25113_RS16895	-0.091410606	0.733438469	0.00400674	0.987010795
BW25113_RS19070	-0.064142386	0.733656435	0.265241348	0.0156159
BW25113_RS21875	-0.100897859	0.733656435	-0.571690825	0.000286828
BW25113_RS20050	-0.070385605	0.734510447	0.389537024	0.000213311
BW25113_RS00930	0.065983377	0.735515649	-1.003419873	3.92E-24
BW25113_RS01395	0.097452546	0.735515649	0.438400637	0.002503786
BW25113_RS03235	0.149688804	0.735515649	-1.047841207	1.67E-06
BW25113_RS03955	-0.092557228	0.735515649	-0.335080535	0.017221818
BW25113_RS04970	0.067834092	0.735515649	0.200773259	0.061600359
BW25113_RS06895	0.143672959	0.735515649	-0.219298661	0.341524409
BW25113_RS08660	-0.089821567	0.735515649	-0.580478014	6.75E-07
BW25113_RS09370	-0.154388096	0.735515649	0.070692195	0.76196591
BW25113_RS11800	0.123862399	0.735515649	0.264556472	0.078095952
BW25113_RS12215	0.101968464	0.735515649	0.464354324	0.000724392
BW25113_RS13150	0.081366634	0.735515649	-0.04635159	0.761128381
BW25113_RS15400	-0.115704794	0.735515649	0.364931482	0.070121984
BW25113_RS16255	0.177977671	0.735515649	0.640833932	0.002248724
BW25113_RS20745	-0.08936487	0.735515649	0.135661905	0.347926543
BW25113_RS00200	0.130609218	0.73671178	-0.228273237	0.35627392
BW25113_RS13865	-0.170984104	0.737581268	-0.888169407	2.96E-05
BW25113_RS02090	0.099050985	0.738298529	0.04204296	0.846470925
BW25113_RS03770	-0.119816004	0.738298529	0.885626432	2.95E-13
BW25113_RS20075	-0.102746746	0.738324499	0.411168444	0.002271742
BW25113_RS06460	0.144219376	0.738365236	-0.145110933	0.613168319
BW25113_RS13985	0.060622607	0.739586556	0.014180061	0.924729558
BW25113_RS21145	0.09807164	0.739586556	-3.529985025	5.99E-97
BW25113_RS19010	-0.151985163	0.741010003	-0.203970684	0.429126428
BW25113_RS19740	-0.158219755	0.741503836	-0.001273787	0.995714214
BW25113_RS19925	0.064775178	0.741503836	0.327586863	3.68E-05
BW25113_RS22650	-0.099855611	0.741503836	0.025098617	0.907136865
BW25113_RS18400	-0.089104807	0.742788979	0.34322069	0.058339181
BW25113_RS03145	0.112138124	0.743133885	-0.278745126	0.14168422
BW25113_RS15755	-0.117788502	0.743362425	-0.563956994	0.001851524
BW25113_RS00475	0.056354116	0.74392977	0.140983234	0.126221591
BW25113_RS02005	-0.132783951	0.74392977	-0.30755667	0.110036283
BW25113_RS05955	0.13493871	0.74392977	-0.436737844	0.05979292
BW25113_RS07990	0.11142368	0.74392977	0.029369202	0.893067552
BW25113_RS11490	0.104199751	0.74392977	-0.741785496	0.000123784
BW25113_RS12210	0.082449156	0.74392977	0.002894455	0.987010795
BW25113_RS12260	0.162481671	0.74392977	0.136324856	0.611499231
BW25113_RS14985	-0.141336359	0.74392977	-0.842779627	1.73E-05
BW25113_RS19505	-0.082071264	0.74392977	0.300217646	0.007042446
BW25113_RS19650	-0.072581952	0.74392977	0.102619966	0.389340562
BW25113_RS14955	0.131163571	0.744078009	-0.21826112	0.453373934
BW25113_RS20455	-0.094693836	0.745880167	-0.275799928	0.05153666
BW25113_RS03180	0.120016335	0.746411311	-0.300124273	0.041684737
BW25113_RS00045	-0.088228589	0.746420157	-0.028305904	0.873646792
BW25113_RS19795	0.081083179	0.746420157	0.241349082	0.047869548
BW25113_RS00980	-0.070416842	0.747778011	-0.167203589	0.112960207
BW25113_RS04175	-0.149384908	0.747778011	-0.405082092	0.155891659
BW25113_RS15770	-0.114622908	0.747778011	0.148470842	0.334679883
BW25113_RS15880	0.089594263	0.747778011	0.120629089	0.484150282
BW25113_RS18770	-0.087738044	0.747778011	0.380562205	0.000342387
BW25113_RS19570	-0.078800049	0.747778011	1.378139583	1.07E-20
BW25113_RS09675	-0.104703597	0.748263446	1.945437658	1.00E-52
BW25113_RS12460	-0.083458368	0.748263446	0.565073874	4.43E-05
BW25113_RS19900	0.064940045	0.748704655	0.462821909	1.96E-06
BW25113_RS03250	0.099087028	0.749515094	-0.313174237	0.048113292
BW25113_RS04955	-0.09696768	0.749515094	-0.363501075	0.010510132
BW25113_RS15490	0.064244158	0.749515094	0.83802721	1.19E-14
BW25113_RS16900	0.099047327	0.749515094	0.381711094	0.00374854
BW25113_RS20485	-0.154664372	0.749515094	0.532793904	0.02143069
BW25113_RS02995	-0.085904201	0.74955182	0.660931866	4.24E-12
BW25113_RS18655	-0.090030972	0.74955182	0.170279931	0.215406449
BW25113_RS11335	0.092816125	0.751078701	0.801145843	1.95E-09
BW25113_RS13235	-0.138865711	0.751078701	-0.281035084	0.15764852
BW25113_RS10550	-0.118719731	0.751544176	0.750902779	5.06E-05
BW25113_RS11150	0.077252853	0.751544176	-0.977474277	7.41E-14
[truncated: 2,467 more rows]
